# Supplementary material for: A leaky gut dysregulates gene networks in the brain associated with immune activation, oxidative stress, and myelination in a mouse model of colitis
Source: bioRxiv. 2023 Aug 13:2023.08.10.552488. Preprint. [Version 1] doi: 10.1101/2023.08.10.552488 (PMC10441416; doi:10.1101/2023.08.10.552488)
Supplement: Supplement 19 [file media-19.csv]

class	rank	dataSetID	dataSetName	inGroups	pValue	Bonferroni	FDR	nCommonGenes	fracOfEffectiveClassSize	expectedFracOfEffectiveClassSize	enrichmentRatio	classSize	effectiveClassSize	fracOfEffectiveSetSize	effectiveSetSize	shortDataSetName	overlapGenes
antiquewhite2	1	BioSystems.KEGG.mmu00140	Steroid hormone biosynthesis (KEGG)	KEGG	1.10842453820394e-06	1	0.000578371126626143	5	0.078125	0.00288335517693316	27.0951704545455	64	64	0.0909090909090909	55	Steroid hormone biosynthesis	22238 (Ugt2b5)|56388 (Cyp3a25)|72303 (Cyp2c65)|231396 (Ugt2b36)|337924 (Cyp3a44)
antiquewhite2	2	BioSystems.KEGG.mmu00830	Retinol metabolism (KEGG)	KEGG	1.57880412598625e-06	1	0.000795778681699344	5	0.078125	0.00309305373525557	25.2582097457627	64	64	0.0847457627118644	59	Retinol metabolism	22238 (Ugt2b5)|56388 (Cyp3a25)|72303 (Cyp2c65)|231396 (Ugt2b36)|337924 (Cyp3a44)
antiquewhite2	3	BioSystems.KEGG.mmu05204	Chemical carcinogenesis (KEGG)	KEGG	3.45399122209104e-06	1	0.001609494710559	5	0.078125	0.0036173001310616	21.5975996376812	64	64	0.072463768115942	69	Chemical carcinogenesis	22238 (Ugt2b5)|56388 (Cyp3a25)|72303 (Cyp2c65)|231396 (Ugt2b36)|337924 (Cyp3a44)
antiquewhite2	4	GO:0008206	bile acid metabolic process	GO.BP	7.80713718073202e-06	1	0.00327580019671404	4	0.0625	0.00199213630406291	31.3733552631579	64	64	0.105263157894737	38	bile acid metabolic process	12623 (Ces1g)|234564 (Ces1f)|235674 (Acaa1b)|102635496 (Malrd1)
antiquewhite2	5	GO:0050892	intestinal absorption	GO.BP	9.61748886900235e-06	1	0.00390426366456249	4	0.0625	0.00209698558322412	29.8046875	64	64	0.1	40	intestinal absorption	14079 (Fabp2)|22264 (Prap1)|71597 (Isx)|237636 (Npc1l1)
antiquewhite2	6	BioSystems.REACTOME.R-MMU-556833	Metabolism of lipids and lipoproteins (REACTOME)	REACTOME	9.78173436850772e-06	1	0.00395545259248976	11	0.171875	0.0341808650065531	5.02839819785276	64	64	0.0168711656441718	652	Metabolism of lipids and lipoproteins	13479 (Dpep1)|14079 (Fabp2)|14598 (Ggt1)|15360 (Hmgcs2)|20494 (Slc10a2)|65969 (Cubn)|72303 (Cyp2c65)|93835 (Amn)|235674 (Acaa1b)|237636 (Npc1l1)|243168 (Hsd17b13)
antiquewhite2	7	GO:0032782	bile acid secretion	GO.BP	1.00583813992897e-05	1	0.00404566750302964	3	0.046875	0.000681520314547837	68.7800480769231	64	64	0.230769230769231	13	bile acid secretion	12623 (Ces1g)|106407 (Slc51a)|234564 (Ces1f)
antiquewhite2	8	GO:0070857	regulation of bile acid biosynthetic process	GO.BP	1.00583813992897e-05	1	0.00404566750302964	3	0.046875	0.000681520314547837	68.7800480769231	64	64	0.230769230769231	13	regulation of bile acid biosynthetic process	12623 (Ces1g)|234564 (Ces1f)|102635496 (Malrd1)
antiquewhite2	9	BioSystems.REACTOME.R-MMU-5423646	Aflatoxin activation and detoxification (REACTOME)	REACTOME	1.00583813992897e-05	1	0.00404566750302964	3	0.046875	0.000681520314547837	68.7800480769231	64	64	0.230769230769231	13	Aflatoxin activation and detoxification	13479 (Dpep1)|14598 (Ggt1)|337924 (Cyp3a44)
antiquewhite2	10	BioSystems.REACTOME.R-MMU-73923	Lipid digestion, mobilization, and transport (REACTOME)	REACTOME	1.42445529276675e-05	1	0.00544775596895208	5	0.078125	0.00482306684141547	16.1981997282609	64	64	0.0543478260869565	92	Lipid digestion, mobilization, and transport	14079 (Fabp2)|65969 (Cubn)|93835 (Amn)|237636 (Npc1l1)|243168 (Hsd17b13)
antiquewhite2	11	GO:1904251	regulation of bile acid metabolic process	GO.BP	1.95535256753268e-05	1	0.00712592332104894	3	0.046875	0.000838794233289646	55.8837890625	64	64	0.1875	16	regulation of bile acid metabolic process	12623 (Ces1g)|234564 (Ces1f)|102635496 (Malrd1)
antiquewhite2	12	GO:0046717	acid secretion	GO.BP	2.55812271862539e-05	1	0.00894826071606674	4	0.0625	0.00267365661861075	23.3762254901961	64	64	0.0784313725490196	51	acid secretion	12623 (Ces1g)|106407 (Slc51a)|110895 (Slc9a4)|234564 (Ces1f)
antiquewhite2	13	BioSystems.KEGG.mmu01100	Metabolic pathways (KEGG)	KEGG	2.75061913197961e-05	1	0.00953481752253263	14	0.21875	0.0615989515072084	3.55119680851064	64	64	0.0119148936170213	1175	Metabolic pathways	11847 (Arg2)|14598 (Ggt1)|15360 (Hmgcs2)|22238 (Ugt2b5)|56388 (Cyp3a25)|69983 (Sis)|72303 (Cyp2c65)|216019 (Hkdc1)|218476 (Gcnt4)|231396 (Ugt2b36)|231903 (Urad)|235674 (Acaa1b)|272411 (B3gnt6)|337924 (Cyp3a44)
antiquewhite2	14	GO:0006695	cholesterol biosynthetic process	GO.BP	2.76434523095755e-05	1	0.00957279642691595	4	0.0625	0.00272608125819135	22.9266826923077	64	64	0.0769230769230769	52	cholesterol biosynthetic process	12623 (Ces1g)|15360 (Hmgcs2)|234564 (Ces1f)|237636 (Npc1l1)
antiquewhite2	15	GO:1902653	secondary alcohol biosynthetic process	GO.BP	2.76434523095755e-05	1	0.00957279642691595	4	0.0625	0.00272608125819135	22.9266826923077	64	64	0.0769230769230769	52	secondary alcohol biosynthetic process	12623 (Ces1g)|15360 (Hmgcs2)|234564 (Ces1f)|237636 (Npc1l1)
antiquewhite2	16	GO:0022600	digestive system process	GO.BP	3.09852704594501e-05	1	0.0105054860348337	5	0.078125	0.00566186107470511	13.7984664351852	64	64	0.0462962962962963	108	digestive system process	14079 (Fabp2)|22264 (Prap1)|71597 (Isx)|110895 (Slc9a4)|237636 (Npc1l1)
antiquewhite2	17	BioSystems.REACTOME.R-MMU-1430728	Metabolism (REACTOME)	REACTOME	3.15002940785073e-05	1	0.0106487632549556	17	0.265625	0.0892267365661861	2.97696643654524	64	64	0.0099882491186839	1702	Metabolism	11551 (Adra2a)|11847 (Arg2)|13479 (Dpep1)|14079 (Fabp2)|14598 (Ggt1)|15360 (Hmgcs2)|20494 (Slc10a2)|56388 (Cyp3a25)|65969 (Cubn)|69983 (Sis)|72303 (Cyp2c65)|93835 (Amn)|235674 (Acaa1b)|237636 (Npc1l1)|242585 (Slc35d1)|243168 (Hsd17b13)|337924 (Cyp3a44)
antiquewhite2	18	BioSystems.REACTOME.R-MMU-211859	Biological oxidations (REACTOME)	REACTOME	3.71790688139453e-05	1	0.0122528785692464	6	0.09375	0.00975098296199214	9.61441532258064	64	64	0.032258064516129	186	Biological oxidations	13479 (Dpep1)|14598 (Ggt1)|56388 (Cyp3a25)|72303 (Cyp2c65)|242585 (Slc35d1)|337924 (Cyp3a44)
antiquewhite2	19	GO:0098856	intestinal lipid absorption	GO.BP	3.9425477526899e-05	1	0.0129070573109281	3	0.046875	0.00104849279161206	44.70703125	64	64	0.15	20	intestinal lipid absorption	14079 (Fabp2)|22264 (Prap1)|237636 (Npc1l1)
antiquewhite2	20	GO:0016126	sterol biosynthetic process	GO.BP	3.98306207008827e-05	1	0.0130038778499794	4	0.0625	0.00298820445609436	20.9155701754386	64	64	0.0701754385964912	57	sterol biosynthetic process	12623 (Ces1g)|15360 (Hmgcs2)|234564 (Ces1f)|237636 (Npc1l1)
antiquewhite2	21	GO:0007586	digestion	GO.BP	5.13648373409547e-05	1	0.0161038627982463	5	0.078125	0.00629095674967235	12.4186197916667	64	64	0.0416666666666667	120	digestion	14079 (Fabp2)|22264 (Prap1)|71597 (Isx)|110895 (Slc9a4)|237636 (Npc1l1)
antiquewhite2	22	GO:0008203	cholesterol metabolic process	GO.BP	7.51900952820813e-05	1	0.0222165013392164	5	0.078125	0.00681520314547837	11.4633413461538	64	64	0.0384615384615385	130	cholesterol metabolic process	12623 (Ces1g)|15360 (Hmgcs2)|65969 (Cubn)|234564 (Ces1f)|237636 (Npc1l1)
antiquewhite2	23	GO:0006699	bile acid biosynthetic process	GO.BP	7.85953044553948e-05	1	0.0230113671482342	3	0.046875	0.00131061598951507	35.765625	64	64	0.12	25	bile acid biosynthetic process	12623 (Ces1g)|234564 (Ces1f)|102635496 (Malrd1)
antiquewhite2	24	GO:0016125	sterol metabolic process	GO.BP	9.3099465834149e-05	1	0.0264818301708018	5	0.078125	0.00712975098296199	10.9576056985294	64	64	0.0367647058823529	136	sterol metabolic process	12623 (Ces1g)|15360 (Hmgcs2)|65969 (Cubn)|234564 (Ces1f)|237636 (Npc1l1)
antiquewhite2	25	GO:1902652	secondary alcohol metabolic process	GO.BP	0.000110388590959947	1	0.0304879526414493	5	0.078125	0.00739187418086501	10.5690381205674	64	64	0.0354609929078014	141	secondary alcohol metabolic process	12623 (Ces1g)|15360 (Hmgcs2)|65969 (Cubn)|234564 (Ces1f)|237636 (Npc1l1)
antiquewhite2	26	GO:0006694	steroid biosynthetic process	GO.BP	0.000114123682796322	1	0.0313940958643379	5	0.078125	0.00744429882044561	10.4946082746479	64	64	0.0352112676056338	142	steroid biosynthetic process	12623 (Ces1g)|15360 (Hmgcs2)|234564 (Ces1f)|237636 (Npc1l1)|102635496 (Malrd1)
antiquewhite2	27	GO:0098657	import into cell	GO.BP	0.000123296169460167	1	0.0334732796191823	6	0.09375	0.0121100917431193	7.74147727272727	64	64	0.025974025974026	231	import into cell	11847 (Arg2)|15874 (Iapp)|19059 (Ppp3r2)|65969 (Cubn)|105243 (Slc9a3)|110895 (Slc9a4)
antiquewhite2	28	GO:0006751	glutathione catabolic process	GO.BP	0.00016479272202752	1	0.0425868426071559	2	0.03125	0.000314547837483617	99.3489583333333	64	64	0.333333333333333	6	glutathione catabolic process	13479 (Dpep1)|14598 (Ggt1)
blue	1	GO:0034968	histone lysine methylation	GO.BP	9.54739347858739e-15	9.89881393774724e-09	2.09454998924242e-11	57	0.0184585492227979	0.00655307994757536	2.81677461139896	3091	3088	0.456	125	histone lysine methylation	12387 (Ctnnb1)|14957 (H1f3)|15161 (Hcfc1)|16468 (Jarid2)|17128 (Smad4)|17257 (Mecp2)|17765 (Mtf2)|17863 (Myb)|18044 (Nfya)|18193 (Nsd1)|22083 (Ctr9)|22589 (Atrx)|50709 (H1f4)|51869 (Rif1)|56406 (Ncoa6)|56702 (H1f5)|57261 (Brd4)|65020 (Zfp110)|66354 (Snw1)|69188 (Kmt2e)|72895 (Setd5)|73251 (Setd7)|73473 (Iws1)|74016 (Phf19)|75302 (Asxl2)|76246 (Rtf1)|76719 (Kansl1)|76804 (Kdm4c)|77683 (Ehmt1)|8450…
blue	2	GO:0018022	peptidyl-lysine methylation	GO.BP	4.33200870447401e-13	4.49146128086829e-07	7.49826591129932e-10	58	0.0187823834196891	0.0072346002621232	2.59618814297514	3091	3088	0.420289855072464	138	peptidyl-lysine methylation	12387 (Ctnnb1)|14957 (H1f3)|15161 (Hcfc1)|16468 (Jarid2)|17128 (Smad4)|17257 (Mecp2)|17765 (Mtf2)|17863 (Myb)|18044 (Nfya)|18193 (Nsd1)|22083 (Ctr9)|22589 (Atrx)|50709 (H1f4)|51869 (Rif1)|56406 (Ncoa6)|56702 (H1f5)|57261 (Brd4)|65020 (Zfp110)|66354 (Snw1)|68073 (Atpsckmt)|69188 (Kmt2e)|72895 (Setd5)|73251 (Setd7)|73473 (Iws1)|74016 (Phf19)|75302 (Asxl2)|76246 (Rtf1)|76719 (Kansl1)|76804 (Kdm4c)|7…
blue	3	GO:0018023	peptidyl-lysine trimethylation	GO.BP	1.66042834864235e-12	1.72154539529918e-06	2.61633038799267e-09	32	0.0103626943005181	0.00288335517693316	3.59397079604334	3091	3088	0.581818181818182	55	peptidyl-lysine trimethylation	14957 (H1f3)|17257 (Mecp2)|18044 (Nfya)|22083 (Ctr9)|22589 (Atrx)|50709 (H1f4)|56406 (Ncoa6)|57261 (Brd4)|65020 (Zfp110)|68073 (Atpsckmt)|69188 (Kmt2e)|72895 (Setd5)|73473 (Iws1)|76246 (Rtf1)|76804 (Kdm4c)|84505 (Setdb1)|93759 (Sirt1)|94246 (Arid4b)|108155 (Ogt)|170936 (Zfp369)|194388 (Tet3)|208043 (Setd1b)|213389 (Prdm9)|214133 (Tet2)|214162 (Kmt2a)|225888 (Kmt5b)|230674 (Kdm4a)|233904 (Setd1a)|…
blue	4	GO:0016571	histone methylation	GO.BP	8.92618001469447e-12	9.25473484867535e-06	1.23068282562172e-08	61	0.0197538860103627	0.00828309305373526	2.38484414966879	3091	3088	0.386075949367089	158	histone methylation	12387 (Ctnnb1)|12914 (Crebbp)|14957 (H1f3)|15161 (Hcfc1)|16468 (Jarid2)|17128 (Smad4)|17257 (Mecp2)|17765 (Mtf2)|17863 (Myb)|18044 (Nfya)|18193 (Nsd1)|22083 (Ctr9)|22589 (Atrx)|50709 (H1f4)|51869 (Rif1)|52463 (Tet1)|56406 (Ncoa6)|56702 (H1f5)|57261 (Brd4)|65020 (Zfp110)|66354 (Snw1)|67367 (Paxbp1)|69188 (Kmt2e)|72895 (Setd5)|73251 (Setd7)|73473 (Iws1)|74016 (Phf19)|75302 (Asxl2)|76246 (Rtf1)|7671…
blue	5	GO:0031060	regulation of histone methylation	GO.BP	1.01098863835612e-10	0.000104820110815673	1.15951450017338e-07	40	0.0129533678756477	0.00461336828309305	2.80778968440886	3091	3088	0.454545454545455	88	regulation of histone methylation	12387 (Ctnnb1)|15161 (Hcfc1)|16468 (Jarid2)|17128 (Smad4)|17257 (Mecp2)|17765 (Mtf2)|17863 (Myb)|18193 (Nsd1)|22083 (Ctr9)|22589 (Atrx)|51869 (Rif1)|52463 (Tet1)|56702 (H1f5)|57261 (Brd4)|65020 (Zfp110)|66354 (Snw1)|67367 (Paxbp1)|69188 (Kmt2e)|73251 (Setd7)|73473 (Iws1)|74016 (Phf19)|75302 (Asxl2)|76246 (Rtf1)|76719 (Kansl1)|76804 (Kdm4c)|77683 (Ehmt1)|93759 (Sirt1)|104103 (Airn)|104263 (Kdm3a)|…
blue	6	GO:0031062	positive regulation of histone methylation	GO.BP	1.54338296680176e-09	0.0016001918070438	1.4236581913201e-06	28	0.00906735751295337	0.00283093053735256	3.20296008443677	3091	3088	0.518518518518518	54	positive regulation of histone methylation	12387 (Ctnnb1)|15161 (Hcfc1)|16468 (Jarid2)|17128 (Smad4)|17257 (Mecp2)|17765 (Mtf2)|17863 (Myb)|22083 (Ctr9)|51869 (Rif1)|52463 (Tet1)|56702 (H1f5)|57261 (Brd4)|66354 (Snw1)|67367 (Paxbp1)|69188 (Kmt2e)|74016 (Phf19)|75302 (Asxl2)|76246 (Rtf1)|76719 (Kansl1)|93759 (Sirt1)|108155 (Ogt)|109331 (Rnf20)|116848 (Baz2a)|212391 (Lcor)|213389 (Prdm9)|214162 (Kmt2a)|226976 (Kansl3)|234135 (Nsd3)
blue	7	GO:0006338	chromatin remodeling	GO.BP	5.57838009073503e-09	0.0057837091051148	4.64928384655531e-06	88	0.0284974093264249	0.0156749672346003	1.81802034415236	3091	3088	0.294314381270903	299	chromatin remodeling	12611 (Cebpg)|12648 (Chd1)|13435 (Dnmt3a)|13486 (Dr1)|13990 (Smarcad1)|14013 (Mecom)|14815 (Nr3c1)|14957 (H1f3)|15161 (Hcfc1)|16468 (Jarid2)|17257 (Mecp2)|17863 (Myb)|18519 (Kat2b)|18706 (Pik3ca)|19645 (Rb1)|20591 (Kdm5c)|22083 (Ctr9)|22130 (Ttf1)|22289 (Kdm6a)|22589 (Atrx)|22632 (Yy1)|50709 (H1f4)|51869 (Rif1)|52463 (Tet1)|54169 (Kat6b)|54343 (Atf7ip)|54387 (Mcm3ap)|56702 (H1f5)|57261 (Brd4)|669…
blue	8	BioSystems.REACTOME.R-MMU-4839726	Chromatin organization (REACTOME)	REACTOME	5.99622471128831e-09	0.00621693375046141	4.94978801788329e-06	55	0.0178108808290155	0.00823066841415465	2.16396529817498	3091	3088	0.35031847133758	157	Chromatin organization	11909 (Atf2)|12914 (Crebbp)|13435 (Dnmt3a)|14013 (Mecom)|15161 (Hcfc1)|17977 (Ncoa1)|17978 (Ncoa2)|18193 (Nsd1)|20591 (Kdm5c)|22289 (Kdm6a)|28019 (Ing4)|54169 (Kat6b)|54343 (Atf7ip)|66262 (Ing5)|66923 (Pbrm1)|67155 (Smarca2)|69188 (Kmt2e)|70673 (Prdm16)|73251 (Setd7)|75605 (Kdm5b)|76719 (Kansl1)|76804 (Kdm4c)|77044 (Arid2)|77683 (Ehmt1)|77853 (Msl2)|84505 (Setdb1)|93760 (Arid1a)|93871 (Brwd1)|971…
blue	9	BioSystems.REACTOME.R-MMU-3247509	Chromatin modifying enzymes (REACTOME)	REACTOME	5.99622471128831e-09	0.00621693375046141	4.94978801788329e-06	55	0.0178108808290155	0.00823066841415465	2.16396529817498	3091	3088	0.35031847133758	157	Chromatin modifying enzymes	11909 (Atf2)|12914 (Crebbp)|13435 (Dnmt3a)|14013 (Mecom)|15161 (Hcfc1)|17977 (Ncoa1)|17978 (Ncoa2)|18193 (Nsd1)|20591 (Kdm5c)|22289 (Kdm6a)|28019 (Ing4)|54169 (Kat6b)|54343 (Atf7ip)|66262 (Ing5)|66923 (Pbrm1)|67155 (Smarca2)|69188 (Kmt2e)|70673 (Prdm16)|73251 (Setd7)|75605 (Kdm5b)|76719 (Kansl1)|76804 (Kdm4c)|77044 (Arid2)|77683 (Ehmt1)|77853 (Msl2)|84505 (Setdb1)|93760 (Arid1a)|93871 (Brwd1)|971…
blue	10	GO:0016579	protein deubiquitination	GO.BP	7.51125410331301e-09	0.00778772834434776	6.12242794366962e-06	46	0.0148963730569948	0.00639580602883355	2.32908455788669	3091	3088	0.377049180327869	122	protein deubiquitination	14479 (Usp15)|16396 (Itch)|17847 (Usp34)|20821 (Trim21)|21353 (Tank)|21929 (Tnfaip3)|22217 (Usp12)|22258 (Usp4)|22284 (Usp9x)|24074 (Taf7)|27878 (Tada1)|30940 (Usp25)|69727 (Usp46)|70675 (Vcpip1)|72201 (Otud6b)|73162 (Otud3)|73945 (Otud4)|74112 (Usp16)|74256 (Cyld)|74841 (Usp38)|74996 (Usp47)|76800 (Usp42)|77593 (Usp45)|78825 (Desi2)|84092 (Usp8)|100683 (Trrap)|108143 (Taf9)|109359 (Abraxas2)|110…
blue	11	GO:0006479	protein methylation	GO.BP	1.09866175957357e-08	0.0113910130161996	8.7623177047689e-06	64	0.0207253886010363	0.0103276539973788	2.00678572367902	3091	3088	0.3248730964467	197	protein methylation	12387 (Ctnnb1)|12914 (Crebbp)|14957 (H1f3)|15161 (Hcfc1)|16468 (Jarid2)|17128 (Smad4)|17257 (Mecp2)|17765 (Mtf2)|17863 (Myb)|18044 (Nfya)|18193 (Nsd1)|22083 (Ctr9)|22589 (Atrx)|50709 (H1f4)|51869 (Rif1)|52463 (Tet1)|56406 (Ncoa6)|56702 (H1f5)|57261 (Brd4)|57295 (Icmt)|65020 (Zfp110)|66354 (Snw1)|67367 (Paxbp1)|68073 (Atpsckmt)|69188 (Kmt2e)|72895 (Setd5)|73251 (Setd7)|73473 (Iws1)|74016 (Phf19)|7…
blue	12	GO:0008213	protein alkylation	GO.BP	1.09866175957357e-08	0.0113910130161996	8.7623177047689e-06	64	0.0207253886010363	0.0103276539973788	2.00678572367902	3091	3088	0.3248730964467	197	protein alkylation	12387 (Ctnnb1)|12914 (Crebbp)|14957 (H1f3)|15161 (Hcfc1)|16468 (Jarid2)|17128 (Smad4)|17257 (Mecp2)|17765 (Mtf2)|17863 (Myb)|18044 (Nfya)|18193 (Nsd1)|22083 (Ctr9)|22589 (Atrx)|50709 (H1f4)|51869 (Rif1)|52463 (Tet1)|56406 (Ncoa6)|56702 (H1f5)|57261 (Brd4)|57295 (Icmt)|65020 (Zfp110)|66354 (Snw1)|67367 (Paxbp1)|68073 (Atpsckmt)|69188 (Kmt2e)|72895 (Setd5)|73251 (Setd7)|73473 (Iws1)|74016 (Phf19)|7…
blue	13	GO:0061647	histone H3-K9 modification	GO.BP	1.78033584982939e-08	0.0184586645178991	1.36025530714069e-05	25	0.00809585492227979	0.00256880733944954	3.1516006661732	3091	3088	0.510204081632653	49	histone H3-K9 modification	16468 (Jarid2)|17128 (Smad4)|17257 (Mecp2)|17863 (Myb)|18519 (Kat2b)|22589 (Atrx)|51869 (Rif1)|56702 (H1f5)|65020 (Zfp110)|70802 (Pwwp2a)|73251 (Setd7)|76804 (Kdm4c)|77683 (Ehmt1)|84505 (Setdb1)|93759 (Sirt1)|94246 (Arid4b)|98403 (Zfp451)|104103 (Airn)|104263 (Kdm3a)|116848 (Baz2a)|170936 (Zfp369)|213389 (Prdm9)|214162 (Kmt2a)|230674 (Kdm4a)|238247 (Arid4a)
blue	14	GO:0070646	protein modification by small protein removal	GO.BP	1.83586464532824e-08	0.0190343915119349	1.39038652388129e-05	50	0.0161917098445596	0.00739187418086501	2.19047422187925	3091	3088	0.354609929078014	141	protein modification by small protein removal	14479 (Usp15)|16396 (Itch)|17847 (Usp34)|20821 (Trim21)|21353 (Tank)|21929 (Tnfaip3)|22217 (Usp12)|22258 (Usp4)|22284 (Usp9x)|24074 (Taf7)|27878 (Tada1)|30940 (Usp25)|66315 (Senp7)|69727 (Usp46)|70675 (Vcpip1)|71599 (Senp8)|72201 (Otud6b)|73162 (Otud3)|73945 (Otud4)|74112 (Usp16)|74256 (Cyld)|74841 (Usp38)|74996 (Usp47)|76800 (Usp42)|77593 (Usp45)|78825 (Desi2)|84092 (Usp8)|100683 (Trrap)|108143 …
blue	15	GO:0080182	histone H3-K4 trimethylation	GO.BP	4.26065440391627e-08	0.0441748057121562	2.99490208218008e-05	16	0.00518134715025907	0.00125819134993447	4.11809153713299	3091	3088	0.666666666666667	24	histone H3-K4 trimethylation	14957 (H1f3)|18044 (Nfya)|22083 (Ctr9)|50709 (H1f4)|56406 (Ncoa6)|69188 (Kmt2e)|76246 (Rtf1)|108155 (Ogt)|194388 (Tet3)|208043 (Setd1b)|213389 (Prdm9)|214133 (Tet2)|214162 (Kmt2a)|233904 (Setd1a)|238247 (Arid4a)|381022 (Kmt2d)
blue	16	GO:0051567	histone H3-K9 methylation	GO.BP	7.45836059789489e-08	0.077328879347822	5.0148430186655e-05	20	0.00647668393782383	0.0018872870249017	3.43174294761082	3091	3088	0.555555555555556	36	histone H3-K9 methylation	16468 (Jarid2)|17257 (Mecp2)|17863 (Myb)|22589 (Atrx)|51869 (Rif1)|56702 (H1f5)|65020 (Zfp110)|73251 (Setd7)|76804 (Kdm4c)|77683 (Ehmt1)|84505 (Setdb1)|93759 (Sirt1)|94246 (Arid4b)|104103 (Airn)|104263 (Kdm3a)|116848 (Baz2a)|170936 (Zfp369)|213389 (Prdm9)|230674 (Kdm4a)|238247 (Arid4a)
blue	17	GO:0031056	regulation of histone modification	GO.BP	9.7867557303863e-08	0.101469866353104	6.46304881229959e-05	60	0.0194300518134715	0.00996068152031455	1.95067493864194	3091	3088	0.315789473684211	190	regulation of histone modification	12387 (Ctnnb1)|13486 (Dr1)|14897 (Trip12)|15161 (Hcfc1)|16468 (Jarid2)|17128 (Smad4)|17257 (Mecp2)|17765 (Mtf2)|17863 (Myb)|18044 (Nfya)|18193 (Nsd1)|20185 (Ncor1)|22083 (Ctr9)|22589 (Atrx)|24074 (Taf7)|26430 (Parg)|51869 (Rif1)|52463 (Tet1)|56399 (Akap8)|56702 (H1f5)|57261 (Brd4)|65020 (Zfp110)|66354 (Snw1)|66725 (Lrrk2)|67367 (Paxbp1)|69188 (Kmt2e)|70790 (Ubr5)|70802 (Pwwp2a)|71175 (Nipbl)|7289…
blue	18	BioSystems.REACTOME.R-MMU-5688426	Deubiquitination (REACTOME)	REACTOME	2.17597971530885e-07	0.225607317666994	0.000133971091251184	65	0.0210492227979275	0.0113237221494102	1.8588607632892	3091	3088	0.300925925925926	216	Deubiquitination	11789 (Apc)|11796 (Birc3)|11797 (Birc2)|12530 (Cdc25a)|12638 (Cftr)|14479 (Usp15)|15161 (Hcfc1)|16151 (Ikbkg)|17125 (Smad1)|17126 (Smad2)|17127 (Smad3)|17128 (Smad4)|17248 (Mdm4)|17425 (Foxk1)|17847 (Usp34)|18519 (Kat2b)|19211 (Pten)|19766 (Ripk1)|20844 (Stam)|21929 (Tnfaip3)|21951 (Tnks)|22031 (Traf3)|22034 (Traf6)|22217 (Usp12)|22258 (Usp4)|22284 (Usp9x)|26409 (Map3k7)|30940 (Usp25)|56324 (Stam…
blue	19	GO:0000209	protein polyubiquitination	GO.BP	2.89112464254274e-07	0.299754115838546	0.000173268275051182	68	0.022020725388601	0.0121100917431193	1.81837808133145	3091	3088	0.294372294372294	231	protein polyubiquitination	11796 (Birc3)|11797 (Birc2)|12043 (Bcl2)|12387 (Ctnnb1)|12402 (Cbl)|14897 (Trip12)|16396 (Itch)|19822 (Rnf4)|20821 (Trim21)|21929 (Tnfaip3)|21951 (Tnks)|22031 (Traf3)|22034 (Traf6)|22129 (Ttc3)|23806 (Arih1)|26401 (Map3k1)|30945 (Rnf19a)|50758 (Fbxl17)|56736 (Rnf14)|57438 (Marchf7)|59026 (Huwe1)|63958 (Ube4b)|66313 (Smurf2)|67245 (Peli1)|67338 (Rffl)|67664 (Rnf125)|68031 (Rnf146)|68497 (Arel1)|69…
blue	20	GO:0070893	transposon integration	GO.BP	4.68164463542438e-07	0.485396661116509	0.000267583605907667	8	0.00259067357512953	0.000419397116644823	6.17713730569948	3091	3088	1	8	transposon integration	212276 (Zfp748)|212281 (Zfp729a)|218314 (Zfp595)|238690 (Zfp458)|268670 (Zfp759)|408068 (Zfp738)|431706 (Zfp457)|100416706 (Zfp729b)
blue	21	GO:0070894	regulation of transposon integration	GO.BP	4.68164463542438e-07	0.485396661116509	0.000267583605907667	8	0.00259067357512953	0.000419397116644823	6.17713730569948	3091	3088	1	8	regulation of transposon integration	212276 (Zfp748)|212281 (Zfp729a)|218314 (Zfp595)|238690 (Zfp458)|268670 (Zfp759)|408068 (Zfp738)|431706 (Zfp457)|100416706 (Zfp729b)
blue	22	GO:0070895	negative regulation of transposon integration	GO.BP	4.68164463542438e-07	0.485396661116509	0.000267583605907667	8	0.00259067357512953	0.000419397116644823	6.17713730569948	3091	3088	1	8	negative regulation of transposon integration	212276 (Zfp748)|212281 (Zfp729a)|218314 (Zfp595)|238690 (Zfp458)|268670 (Zfp759)|408068 (Zfp738)|431706 (Zfp457)|100416706 (Zfp729b)
blue	23	MSigDB.MM15983	WP_MECHANISMS_ASSOCIATED_WITH_PLURIPOTENCY (MSigDB)	MSigDB|MSigDB M2: NA|MSigDB M2: NA - CP:WIKIPATHWAYS	9.50042141144337e-07	0.985011292275578	0.000502300506004884	73	0.023639896373057	0.0136828309305374	1.72770507017648	3091	3088	0.279693486590038	261	WP_MECHANISMS_ASSOCIATED_WITH_PLURIPOTENCY	104263 (Kdm3a)|22632 (Yy1)|18260 (Ocln)|22764 (Zfx)|22083 (Ctr9)|252870 (Usp7)|13017 (Ctbp2)|17977 (Ncoa1)|214498 (Cdc73)|17261 (Mef2d)|59024 (Med12)|26413 (Mapk1)|21888 (Tle4)|20687 (Sp3)|20683 (Sp1)|19211 (Pten)|66923 (Pbrm1)|12387 (Ctnnb1)|17125 (Smad1)|17126 (Smad2)|269424 (Jade1)|58198 (Sall1)|12914 (Crebbp)|12912 (Creb1)|328572 (Ep300)|17127 (Smad3)|17128 (Smad4)|20662 (Sos1)|22289 (Kdm6a)|…
blue	24	GO:0051568	histone H3-K4 methylation	GO.BP	1.12255643034109e-06	1	0.000585156102277066	28	0.00906735751295337	0.0036173001310616	2.50666441390704	3091	3088	0.405797101449275	69	histone H3-K4 methylation	12387 (Ctnnb1)|14957 (H1f3)|15161 (Hcfc1)|17128 (Smad4)|17863 (Myb)|18044 (Nfya)|22083 (Ctr9)|50709 (H1f4)|56406 (Ncoa6)|66354 (Snw1)|69188 (Kmt2e)|76246 (Rtf1)|76719 (Kansl1)|108155 (Ogt)|109263 (Rlf)|192195 (Ash1l)|194388 (Tet3)|208043 (Setd1b)|213389 (Prdm9)|213464 (Rbbp5)|214133 (Tet2)|214162 (Kmt2a)|226976 (Kansl3)|231051 (Kmt2c)|233904 (Setd1a)|238247 (Arid4a)|240427 (Setbp1)|381022 (Kmt2d)
blue	25	BioSystems.REACTOME.R-MMU-199991	Membrane Trafficking (REACTOME)	REACTOME	1.23366318967822e-06	1	0.000635721602566549	120	0.038860103626943	0.025740498034076	1.50968732522187	3091	3088	0.244399185336049	491	Membrane Trafficking	11735 (Ank3)|11765 (Ap1g1)|11774 (Ap3b1)|12402 (Cbl)|12638 (Cftr)|12662 (Chm)|12663 (Chml)|12847 (Copa)|12874 (Cpd)|13424 (Dync1h1)|14069 (F8)|16004 (Igf2r)|16443 (Itsn1)|16569 (Kif3b)|16835 (Ldlr)|17920 (Myo6)|18704 (Pik3c2a)|18783 (Pla2g4a)|20334 (Sec23a)|20336 (Exoc4)|20479 (Vps4b)|20619 (Snap23)|20742 (Sptbn1)|20844 (Stam)|20912 (Stxbp3)|20975 (Synj2)|21802 (Tgfa)|21872 (Tjp1)|22042 (Tfrc)|22…
blue	26	GO:0018394	peptidyl-lysine acetylation	GO.BP	1.90278960151515e-06	1	0.000947563631684784	59	0.0191062176165803	0.0105373525557012	1.81318955739438	3091	3088	0.293532338308458	201	peptidyl-lysine acetylation	11909 (Atf2)|12914 (Crebbp)|13486 (Dr1)|13831 (Epc1)|15161 (Hcfc1)|17128 (Smad4)|17257 (Mecp2)|17692 (Msl3)|17977 (Ncoa1)|18044 (Nfya)|18519 (Kat2b)|24074 (Taf7)|26409 (Map3k7)|27878 (Tada1)|28019 (Ing4)|54169 (Kat6b)|56790 (Supt20)|57261 (Brd4)|64451 (Dip2a)|66262 (Ing5)|69188 (Kmt2e)|70122 (Mllt3)|70802 (Pwwp2a)|71777 (Ing3)|72895 (Setd5)|73473 (Iws1)|74022 (Glyr1)|75560 (Ep400)|76719 (Kansl1)|…
blue	27	BioSystems.REACTOME.R-MMU-426496	Post-transcriptional silencing by small RNAs (REACTOME)	REACTOME	2.89742291166089e-06	1	0.00137860293774673	7	0.00226683937823834	0.00036697247706422	6.17713730569948	3091	3088	1	7	Post-transcriptional silencing by small RNAs	76850 (Ago4)|213988 (Tnrc6b)|214150 (Ago3)|217351 (Tnrc6c)|233833 (Tnrc6a)|236511 (Ago1)|239528 (Ago2)
blue	28	GO:1902275	regulation of chromatin organization	GO.BP	3.08882673034256e-06	1	0.00145967195288651	20	0.00647668393782383	0.00225425950196592	2.87308711892999	3091	3088	0.465116279069767	43	regulation of chromatin organization	13831 (Epc1)|18706 (Pik3ca)|22083 (Ctr9)|52463 (Tet1)|54343 (Atf7ip)|67246 (Resf1)|70122 (Mllt3)|71777 (Ing3)|72290 (Lsm11)|72895 (Setd5)|75339 (Mphosph8)|76781 (Mettl4)|84505 (Setdb1)|108989 (Tpr)|218850 (Tasor)|228012 (Tlk1)|233904 (Setd1a)|235682 (Zfp445)|237339 (L3mbtl3)|320595 (Phf8)
blue	29	GO:0006473	protein acetylation	GO.BP	3.23514396365754e-06	1	0.0015177480283583	64	0.0207253886010363	0.0119003931847969	1.74157175138664	3091	3088	0.281938325991189	227	protein acetylation	11865 (Arntl)|11909 (Atf2)|12753 (Clock)|12914 (Crebbp)|13486 (Dr1)|13831 (Epc1)|15161 (Hcfc1)|17128 (Smad4)|17257 (Mecp2)|17692 (Msl3)|17977 (Ncoa1)|18044 (Nfya)|18519 (Kat2b)|24074 (Taf7)|26409 (Map3k7)|27878 (Tada1)|28019 (Ing4)|54169 (Kat6b)|56637 (Gsk3b)|56790 (Supt20)|57261 (Brd4)|64451 (Dip2a)|66262 (Ing5)|69188 (Kmt2e)|70122 (Mllt3)|70802 (Pwwp2a)|71777 (Ing3)|72895 (Setd5)|73473 (Iws1)|7…
blue	30	GO:0051570	regulation of histone H3-K9 methylation	GO.BP	3.27679481725359e-06	1	0.00153589831866504	15	0.00485751295336788	0.00141546526867628	3.43174294761082	3091	3088	0.555555555555556	27	regulation of histone H3-K9 methylation	16468 (Jarid2)|17257 (Mecp2)|17863 (Myb)|22589 (Atrx)|51869 (Rif1)|56702 (H1f5)|65020 (Zfp110)|73251 (Setd7)|76804 (Kdm4c)|77683 (Ehmt1)|93759 (Sirt1)|104103 (Airn)|104263 (Kdm3a)|170936 (Zfp369)|230674 (Kdm4a)
blue	31	GO:0016573	histone acetylation	GO.BP	5.60583206187033e-06	1	0.0024596578622106	53	0.0171632124352332	0.00943643512450852	1.81882376223374	3091	3088	0.294444444444444	180	histone acetylation	11909 (Atf2)|12914 (Crebbp)|13486 (Dr1)|13831 (Epc1)|15161 (Hcfc1)|17128 (Smad4)|17257 (Mecp2)|17692 (Msl3)|17977 (Ncoa1)|18044 (Nfya)|18519 (Kat2b)|24074 (Taf7)|26409 (Map3k7)|27878 (Tada1)|28019 (Ing4)|54169 (Kat6b)|56790 (Supt20)|57261 (Brd4)|66262 (Ing5)|69188 (Kmt2e)|70122 (Mllt3)|70802 (Pwwp2a)|71777 (Ing3)|72895 (Setd5)|73473 (Iws1)|74022 (Glyr1)|75560 (Ep400)|76719 (Kansl1)|77853 (Msl2)|8…
blue	32	GO:0006892	post-Golgi vesicle-mediated transport	GO.BP	5.78504095047711e-06	1	0.00252227785440802	34	0.0110103626943005	0.00513761467889908	2.14308845299778	3091	3088	0.346938775510204	98	post-Golgi vesicle-mediated transport	11426 (Macf1)|11735 (Ank3)|11736 (Ankfy1)|11765 (Ap1g1)|16553 (Kif13a)|16558 (Kif16b)|19889 (Rp2)|20336 (Exoc4)|20660 (Sorl1)|20742 (Sptbn1)|53330 (Vamp4)|54214 (Golga4)|66482 (Exoc2)|66629 (Golph3)|69940 (Exoc1)|70829 (Ccdc93)|75914 (Exoc6b)|76983 (Scfd1)|78287 (Rbsn)|94221 (Gopc)|99371 (Arfgef2)|102058 (Exoc8)|107371 (Exoc6)|211556 (Ap1ar)|213760 (Prepl)|217517 (Stxbp6)|226541 (Klhl20)|226744 (…
blue	33	MSigDB.MM3863	HALLMARK_MITOTIC_SPINDLE (MSigDB)	MSigDB|MSigDB MH: NA	6.45725364930614e-06	1	0.00278144255987943	57	0.0184585492227979	0.01043250327654	1.76933078605463	3091	3088	0.28643216080402	199	HALLMARK_MITOTIC_SPINDLE	72416 (Lrpprc)|224014 (Fgd4)|104318 (Csnk1d)|269587 (Epb41)|226407 (Rab3gap1)|16561 (Kif1b)|286940 (Flnb)|12488 (Cd2ap)|11789 (Apc)|94190 (Ophn1)|219103 (Cenpj)|223435 (Trio)|22330 (Vcl)|13424 (Dync1h1)|17318 (Mid1)|18015 (Nf1)|18541 (Pcnt)|74018 (Als2)|218397 (Rasa1)|20662 (Sos1)|328580 (Tubgcp6)|16800 (Arhgef2)|56349 (Net1)|56376 (Pdlim5)|23924 (Katna1)|109934 (Abr)|110380 (Shroom2)|11855 (Arhg…
blue	34	GO:0018105	peptidyl-serine phosphorylation	GO.BP	7.11574699359972e-06	1	0.00302487224638792	76	0.0246113989637306	0.0151507208387942	1.62443749215627	3091	3088	0.262975778546713	289	peptidyl-serine phosphorylation	11441 (Chrna7)|11920 (Atm)|12043 (Bcl2)|12283 (Cab39)|12675 (Chuk)|12747 (Clk1)|12995 (Csnk2a1)|13548 (Dyrk1a)|13666 (Eif2ak3)|15257 (Hipk1)|15258 (Hipk2)|16150 (Ikbkb)|16589 (Uhmk1)|16798 (Lats1)|17295 (Met)|17763 (Mtcp1)|17973 (Nck1)|18099 (Nlk)|18193 (Nsd1)|18386 (Oprd1)|18607 (Pdpk1)|18706 (Pik3ca)|18711 (Pikfyve)|18750 (Prkca)|18759 (Prkci)|19090 (Prkdc)|19211 (Pten)|19766 (Ripk1)|19877 (Roc…
blue	35	GO:0043966	histone H3 acetylation	GO.BP	7.8857250147536e-06	1	0.00329809712831652	29	0.00939119170984456	0.00414154652686763	2.26755673247196	3091	3088	0.367088607594937	79	histone H3 acetylation	13486 (Dr1)|17128 (Smad4)|18519 (Kat2b)|24074 (Taf7)|26409 (Map3k7)|27878 (Tada1)|28019 (Ing4)|54169 (Kat6b)|56790 (Supt20)|57261 (Brd4)|66262 (Ing5)|70802 (Pwwp2a)|93759 (Sirt1)|98403 (Zfp451)|100683 (Trrap)|108143 (Taf9)|214162 (Kmt2a)|216825 (Usp22)|217127 (Kat7)|223770 (Brd1)|228980 (Taf4)|231151 (Tada2b)|244349 (Kat6a)|246103 (Atxn7)|268936 (Brpf3)|269424 (Jade1)|319944 (Taf2)|328572 (Ep300)…
blue	36	GO:0031058	positive regulation of histone modification	GO.BP	7.96471436113859e-06	1	0.00332576704282859	38	0.0123056994818653	0.00608125819134993	2.02354497945328	3091	3088	0.327586206896552	116	positive regulation of histone modification	12387 (Ctnnb1)|15161 (Hcfc1)|16468 (Jarid2)|17128 (Smad4)|17257 (Mecp2)|17765 (Mtf2)|17863 (Myb)|20185 (Ncor1)|22083 (Ctr9)|51869 (Rif1)|52463 (Tet1)|56399 (Akap8)|56702 (H1f5)|57261 (Brd4)|66354 (Snw1)|66725 (Lrrk2)|67367 (Paxbp1)|69188 (Kmt2e)|71175 (Nipbl)|74016 (Phf19)|74022 (Glyr1)|75302 (Asxl2)|76246 (Rtf1)|76719 (Kansl1)|81898 (Sf3b1)|93759 (Sirt1)|108155 (Ogt)|109331 (Rnf20)|116848 (Baz2a…
blue	37	GO:0017148	negative regulation of translation	GO.BP	8.72937548539297e-06	1	0.00357593296651889	48	0.0155440414507772	0.00838794233289646	1.85314119170984	3091	3088	0.3	160	negative regulation of translation	13046 (Celf1)|13209 (Ddx6)|13211 (Dhx9)|13666 (Eif2ak3)|13803 (Enc1)|14265 (Fmr1)|18750 (Prkca)|18983 (Cnot7)|19106 (Eif2ak2)|19653 (Rbm4)|19877 (Rock1)|19878 (Rock2)|24127 (Xrn1)|27103 (Eif2ak4)|64602 (Ireb2)|67070 (Lsm14a)|67579 (Cpeb4)|70640 (Dcp2)|72162 (Dhx36)|72201 (Otud6b)|72587 (Pan3)|73158 (Larp1)|74326 (Hnrnpr)|75841 (Rnf139)|75901 (Dcp1a)|76850 (Ago4)|80912 (Pum1)|108989 (Tpr)|208922 (…
blue	38	GO:0048193	Golgi vesicle transport	GO.BP	9.59528565630124e-06	1	0.0038967759227334	72	0.0233160621761658	0.014259501965924	1.63512458092045	3091	3088	0.264705882352941	272	Golgi vesicle transport	11426 (Macf1)|11735 (Ank3)|11736 (Ankfy1)|11765 (Ap1g1)|12847 (Copa)|15194 (Htt)|16553 (Kif13a)|16558 (Kif16b)|18759 (Prkci)|19889 (Rp2)|20334 (Sec23a)|20336 (Exoc4)|20660 (Sorl1)|20742 (Sptbn1)|50797 (Copb2)|53330 (Vamp4)|53334 (Gosr1)|54160 (Copg2)|54214 (Golga4)|56041 (Uso1)|56305 (Pitpnb)|66482 (Exoc2)|66629 (Golph3)|66676 (Tmed7)|66725 (Lrrk2)|66975 (Trappc13)|67542 (Cog6)|68861 (Dipk2a)|699…
blue	39	GO:0006475	internal protein amino acid acetylation	GO.BP	1.02160157216049e-05	1	0.00409591911379959	54	0.0174870466321244	0.00985583224115334	1.77428411972219	3091	3088	0.287234042553192	188	internal protein amino acid acetylation	11909 (Atf2)|12914 (Crebbp)|13486 (Dr1)|13831 (Epc1)|15161 (Hcfc1)|17128 (Smad4)|17257 (Mecp2)|17692 (Msl3)|17977 (Ncoa1)|18044 (Nfya)|18519 (Kat2b)|24074 (Taf7)|26409 (Map3k7)|27878 (Tada1)|28019 (Ing4)|54169 (Kat6b)|56790 (Supt20)|57261 (Brd4)|66262 (Ing5)|69188 (Kmt2e)|70122 (Mllt3)|70802 (Pwwp2a)|71777 (Ing3)|72895 (Setd5)|73473 (Iws1)|74022 (Glyr1)|75560 (Ep400)|76719 (Kansl1)|77853 (Msl2)|8…
blue	40	GO:0018393	internal peptidyl-lysine acetylation	GO.BP	1.02160157216049e-05	1	0.00409591911379959	54	0.0174870466321244	0.00985583224115334	1.77428411972219	3091	3088	0.287234042553192	188	internal peptidyl-lysine acetylation	11909 (Atf2)|12914 (Crebbp)|13486 (Dr1)|13831 (Epc1)|15161 (Hcfc1)|17128 (Smad4)|17257 (Mecp2)|17692 (Msl3)|17977 (Ncoa1)|18044 (Nfya)|18519 (Kat2b)|24074 (Taf7)|26409 (Map3k7)|27878 (Tada1)|28019 (Ing4)|54169 (Kat6b)|56790 (Supt20)|57261 (Brd4)|66262 (Ing5)|69188 (Kmt2e)|70122 (Mllt3)|70802 (Pwwp2a)|71777 (Ing3)|72895 (Setd5)|73473 (Iws1)|74022 (Glyr1)|75560 (Ep400)|76719 (Kansl1)|77853 (Msl2)|8…
blue	41	GO:0015074	DNA integration	GO.BP	1.03953499364412e-05	1	0.00415016633688938	9	0.00291450777202073	0.000629095674967235	4.63285297927461	3091	3088	0.75	12	DNA integration	212276 (Zfp748)|212281 (Zfp729a)|218314 (Zfp595)|238690 (Zfp458)|252876 (Gin1)|268670 (Zfp759)|408068 (Zfp738)|431706 (Zfp457)|100416706 (Zfp729b)
blue	42	GO:0035278	miRNA-mediated gene silencing by inhibition of translation	GO.BP	1.03953499364412e-05	1	0.00415016633688938	9	0.00291450777202073	0.000629095674967235	4.63285297927461	3091	3088	0.75	12	miRNA-mediated gene silencing by inhibition of translation	19653 (Rbm4)|76850 (Ago4)|213988 (Tnrc6b)|214150 (Ago3)|217351 (Tnrc6c)|233833 (Tnrc6a)|236511 (Ago1)|239528 (Ago2)|387181 (Mir186)
blue	43	GO:0035520	monoubiquitinated protein deubiquitination	GO.BP	1.55674681121829e-05	1	0.00589844928067377	16	0.00518134715025907	0.0017300131061599	2.99497566336945	3091	3088	0.484848484848485	33	monoubiquitinated protein deubiquitination	14479 (Usp15)|24074 (Taf7)|27878 (Tada1)|74112 (Usp16)|74996 (Usp47)|100683 (Trrap)|108143 (Taf9)|110616 (Atxn3)|216825 (Usp22)|228790 (Asxl1)|228980 (Taf4)|231151 (Tada2b)|246103 (Atxn7)|252870 (Usp7)|319944 (Taf2)|320713 (Mysm1)
blue	44	GO:0043543	protein acylation	GO.BP	1.56601960101016e-05	1	0.00592584154167536	70	0.0226683937823834	0.0139449541284404	1.62556244886828	3091	3088	0.263157894736842	266	protein acylation	11865 (Arntl)|11909 (Atf2)|12753 (Clock)|12914 (Crebbp)|13486 (Dr1)|13831 (Epc1)|15161 (Hcfc1)|17128 (Smad4)|17257 (Mecp2)|17692 (Msl3)|17977 (Ncoa1)|18044 (Nfya)|18108 (Nmt2)|18519 (Kat2b)|19042 (Ppm1a)|19043 (Ppm1b)|24074 (Taf7)|26409 (Map3k7)|27878 (Tada1)|28019 (Ing4)|54169 (Kat6b)|56637 (Gsk3b)|56790 (Supt20)|57261 (Brd4)|64451 (Dip2a)|66262 (Ing5)|69188 (Kmt2e)|70122 (Mllt3)|70802 (Pwwp2a)|…
blue	45	GO:0097198	histone H3-K36 trimethylation	GO.BP	1.79269816685469e-05	1	0.00661989272951615	6	0.00194300518134715	0.000314547837483617	6.17713730569948	3091	3088	1	6	histone H3-K36 trimethylation	57261 (Brd4)|72895 (Setd5)|73473 (Iws1)|213389 (Prdm9)|234135 (Nsd3)|235626 (Setd2)
blue	46	GO:0099022	vesicle tethering	GO.BP	1.79750082081053e-05	1	0.00663225349118478	15	0.00485751295336788	0.00157273918741809	3.08856865284974	3091	3088	0.5	30	vesicle tethering	20336 (Exoc4)|66482 (Exoc2)|66975 (Trappc13)|67581 (Tbc1d23)|69940 (Exoc1)|75914 (Exoc6b)|75964 (Trappc8)|102058 (Exoc8)|107371 (Exoc6)|109181 (Trip11)|207425 (Wdr11)|210998 (Fam91a1)|211446 (Exoc3)|216131 (Trappc10)|320714 (Trappc11)
blue	47	GO:0006893	Golgi to plasma membrane transport	GO.BP	2.18421301321691e-05	1	0.00784959974283326	23	0.00744818652849741	0.00309305373525557	2.4080365767981	3091	3088	0.389830508474576	59	Golgi to plasma membrane transport	11426 (Macf1)|11735 (Ank3)|16553 (Kif13a)|20336 (Exoc4)|20742 (Sptbn1)|53330 (Vamp4)|54214 (Golga4)|66482 (Exoc2)|66629 (Golph3)|69940 (Exoc1)|70829 (Ccdc93)|75914 (Exoc6b)|94221 (Gopc)|99371 (Arfgef2)|102058 (Exoc8)|107371 (Exoc6)|213760 (Prepl)|217517 (Stxbp6)|226744 (Cnst)|227648 (Sec16a)|229593 (Golph3l)|235574 (Atp2c1)|260302 (Gga3)
blue	48	GO:0016441	post-transcriptional gene silencing	GO.BP	2.40339795260168e-05	1	0.00849305461636348	26	0.00841968911917098	0.0037221494102228	2.26205028096037	3091	3088	0.366197183098592	71	post-transcriptional gene silencing	13046 (Celf1)|13207 (Ddx5)|13211 (Dhx9)|14265 (Fmr1)|17257 (Mecp2)|19653 (Rbm4)|19766 (Ripk1)|20185 (Ncor1)|53424 (Tsnax)|56417 (Adar)|66874 (Ncbp3)|76850 (Ago4)|78455 (Helz)|80912 (Pum1)|80913 (Pum2)|213988 (Tnrc6b)|214150 (Ago3)|217351 (Tnrc6c)|223989 (Marf1)|227331 (Gigyf2)|233833 (Tnrc6a)|234594 (Cnot1)|236511 (Ago1)|239528 (Ago2)|387181 (Mir186)|723893 (Mir10a)
blue	49	GO:0042789	mRNA transcription by RNA polymerase II	GO.BP	4.35658647151967e-05	1	0.0140277754856005	19	0.00615284974093264	0.00241153342070773	2.55142627844109	3091	3088	0.41304347826087	46	mRNA transcription by RNA polymerase II	11774 (Ap3b1)|11908 (Atf1)|11909 (Atf2)|12912 (Creb1)|13819 (Epas1)|17977 (Ncoa1)|17978 (Ncoa2)|19014 (Med1)|20585 (Hltf)|20683 (Sp1)|21374 (Tbp)|21834 (Thrb)|24074 (Taf7)|66874 (Ncbp3)|108143 (Taf9)|209361 (Taf3)|228980 (Taf4)|268564 (Zbtb1)|319944 (Taf2)
blue	50	GO:0018209	peptidyl-serine modification	GO.BP	4.73674334297333e-05	1	0.0150094541318505	77	0.0249352331606218	0.0161992136304063	1.53928664252058	3091	3088	0.249190938511327	309	peptidyl-serine modification	11441 (Chrna7)|11920 (Atm)|12043 (Bcl2)|12283 (Cab39)|12675 (Chuk)|12747 (Clk1)|12995 (Csnk2a1)|13548 (Dyrk1a)|13666 (Eif2ak3)|15257 (Hipk1)|15258 (Hipk2)|16150 (Ikbkb)|16589 (Uhmk1)|16798 (Lats1)|17295 (Met)|17763 (Mtcp1)|17973 (Nck1)|18099 (Nlk)|18193 (Nsd1)|18386 (Oprd1)|18607 (Pdpk1)|18706 (Pik3ca)|18711 (Pikfyve)|18750 (Prkca)|18759 (Prkci)|19090 (Prkdc)|19211 (Pten)|19766 (Ripk1)|19877 (Roc…
blue	51	BioSystems.REACTOME.R-MMU-5653656	Vesicle-mediated transport (REACTOME)	REACTOME	5.07329923032317e-05	1	0.015934903085324	120	0.038860103626943	0.0277326343381389	1.40124097671822	3091	3088	0.226843100189036	529	Vesicle-mediated transport	11735 (Ank3)|11765 (Ap1g1)|11774 (Ap3b1)|12402 (Cbl)|12638 (Cftr)|12662 (Chm)|12663 (Chml)|12847 (Copa)|12874 (Cpd)|13424 (Dync1h1)|14069 (F8)|16004 (Igf2r)|16443 (Itsn1)|16569 (Kif3b)|16835 (Ldlr)|17920 (Myo6)|18704 (Pik3c2a)|18783 (Pla2g4a)|20334 (Sec23a)|20336 (Exoc4)|20479 (Vps4b)|20619 (Snap23)|20742 (Sptbn1)|20844 (Stam)|20912 (Stxbp3)|20975 (Synj2)|21802 (Tgfa)|21872 (Tjp1)|22042 (Tfrc)|22…
blue	52	BioSystems.REACTOME.R-MMU-432722	Golgi Associated Vesicle Biogenesis (REACTOME)	REACTOME	5.13394086707853e-05	1	0.0161038627982463	21	0.00680051813471503	0.00283093053735256	2.40222006332758	3091	3088	0.388888888888889	54	Golgi Associated Vesicle Biogenesis	11765 (Ap1g1)|11774 (Ap3b1)|12874 (Cpd)|16004 (Igf2r)|18704 (Pik3c2a)|22042 (Tfrc)|22134 (Tgoln1)|27059 (Sh3d19)|67300 (Cltc)|67489 (Ap4b1)|67602 (Necap1)|77929 (Yipf6)|80912 (Pum1)|108011 (Ap4e1)|170760 (Acbd3)|216705 (Clint1)|224139 (Golgb1)|233489 (Picalm)|245638 (Tbc1d8b)|252903 (Ap1s3)|320634 (Ocrl)
blue	53	GO:0034249	negative regulation of cellular amide metabolic process	GO.BP	6.52068092722202e-05	1	0.0197450179637594	50	0.0161917098445596	0.00948885976408912	1.70639152091146	3091	3088	0.276243093922652	181	negative regulation of cellular amide metabolic process	13046 (Celf1)|13209 (Ddx6)|13211 (Dhx9)|13666 (Eif2ak3)|13803 (Enc1)|14265 (Fmr1)|18750 (Prkca)|18983 (Cnot7)|19106 (Eif2ak2)|19653 (Rbm4)|19877 (Rock1)|19878 (Rock2)|20660 (Sorl1)|24127 (Xrn1)|27103 (Eif2ak4)|64602 (Ireb2)|67070 (Lsm14a)|67579 (Cpeb4)|70640 (Dcp2)|72162 (Dhx36)|72201 (Otud6b)|72587 (Pan3)|73158 (Larp1)|74326 (Hnrnpr)|75841 (Rnf139)|75901 (Dcp1a)|76850 (Ago4)|80912 (Pum1)|108989 …
blue	54	GO:0040029	epigenetic regulation of gene expression	GO.BP	6.72293162200894e-05	1	0.0203218346622503	45	0.0145725388601036	0.00828309305373526	1.75931125795238	3091	3088	0.284810126582278	158	epigenetic regulation of gene expression	13435 (Dnmt3a)|13831 (Epc1)|14815 (Nr3c1)|15161 (Hcfc1)|16468 (Jarid2)|17257 (Mecp2)|17692 (Msl3)|18706 (Pik3ca)|19645 (Rb1)|22083 (Ctr9)|51869 (Rif1)|52463 (Tet1)|54343 (Atf7ip)|56637 (Gsk3b)|67246 (Resf1)|68675 (Fam172a)|69587 (Pcgf3)|70252 (Jpx)|75339 (Mphosph8)|76073 (Pcgf5)|76719 (Kansl1)|77853 (Msl2)|84505 (Setdb1)|93759 (Sirt1)|94246 (Arid4b)|98999 (Znfx1)|104103 (Airn)|108155 (Ogt)|108989…
blue	55	GO:0010452	histone H3-K36 methylation	GO.BP	6.92399910930063e-05	1	0.020742148709956	9	0.00291450777202073	0.00073394495412844	3.97101683937824	3091	3088	0.642857142857143	14	histone H3-K36 methylation	18193 (Nsd1)|57261 (Brd4)|72895 (Setd5)|73473 (Iws1)|192195 (Ash1l)|213389 (Prdm9)|234135 (Nsd3)|235626 (Setd2)|240427 (Setbp1)
blue	56	BioSystems.KEGG.mmu04520	Adherens junction (KEGG)	KEGG	7.26611677771322e-05	1	0.0216047261372736	25	0.00809585492227979	0.0037221494102228	2.17504834707728	3091	3088	0.352112676056338	71	Adherens junction	12387 (Ctnnb1)|12550 (Cdh1)|12914 (Crebbp)|12995 (Csnk2a1)|16337 (Insr)|17126 (Smad2)|17127 (Smad3)|17128 (Smad4)|17295 (Met)|17356 (Afdn)|18099 (Nlk)|19271 (Ptprj)|21872 (Tjp1)|22330 (Vcl)|22612 (Yes1)|26409 (Map3k7)|26413 (Mapk1)|29875 (Iqgap1)|58998 (Nectin3)|73178 (Wasl)|93742 (Pard3)|99167 (Ssx2ip)|242687 (Wasf2)|328572 (Ep300)|380928 (Lmo7)
blue	57	BioSystems.REACTOME.R-MMU-400206	Regulation of lipid metabolism by Peroxisome proliferator-activated receptor alpha (PPARalpha) (REACTOME)	REACTOME	7.3744415750986e-05	1	0.0218891497869878	12	0.0038860103626943	0.00120576671035387	3.2228542464519	3091	3088	0.521739130434783	23	Regulation of lipid metabolism by Peroxisome proliferator-activated receptor alpha (PPARalpha)	11865 (Arntl)|12753 (Clock)|12914 (Crebbp)|17977 (Ncoa1)|17978 (Ncoa2)|19014 (Med1)|20185 (Ncor1)|21372 (Tbl1x)|56406 (Ncoa6)|81004 (Tbl1xr1)|109151 (Chd9)|116940 (Tgs1)
blue	58	GO:0007041	lysosomal transport	GO.BP	7.51901057855555e-05	1	0.0222165013392164	36	0.0116580310880829	0.00618610747051114	1.88455036445069	3091	3088	0.305084745762712	118	lysosomal transport	11736 (Ankfy1)|11765 (Ap1g1)|11774 (Ap3b1)|16004 (Igf2r)|16553 (Kif13a)|17101 (Lyst)|17772 (Mtm1)|20479 (Vps4b)|20660 (Sorl1)|27057 (Ncoa4)|54122 (Uevld)|65114 (Vps35)|66371 (Chmp4c)|67028 (Chmp1b2)|70297 (Gcc2)|70827 (Trak2)|71801 (Plekhf2)|71900 (Tmem106b)|73122 (Tgfbrap1)|74018 (Als2)|74349 (Fhip1b)|74374 (Clec16a)|74718 (Snx16)|76742 (Snx27)|77573 (Vps33a)|77963 (Hook1)|78287 (Rbsn)|209200 (D…
blue	59	GO:0090522	vesicle tethering involved in exocytosis	GO.BP	7.69303704785213e-05	1	0.0226275244127928	7	0.00226683937823834	0.000471821756225426	4.80444012665515	3091	3088	0.777777777777778	9	vesicle tethering involved in exocytosis	20336 (Exoc4)|66482 (Exoc2)|69940 (Exoc1)|75914 (Exoc6b)|102058 (Exoc8)|107371 (Exoc6)|211446 (Exoc3)
blue	60	GO:0097692	histone H3-K4 monomethylation	GO.BP	7.69303704785213e-05	1	0.0226275244127928	7	0.00226683937823834	0.000471821756225426	4.80444012665515	3091	3088	0.777777777777778	9	histone H3-K4 monomethylation	109263 (Rlf)|208043 (Setd1b)|213389 (Prdm9)|214162 (Kmt2a)|231051 (Kmt2c)|233904 (Setd1a)|381022 (Kmt2d)
blue	61	GO:0036124	histone H3-K9 trimethylation	GO.BP	7.85989829309641e-05	1	0.0230113671482342	10	0.00323834196891192	0.000891218872870249	3.63361017982322	3091	3088	0.588235294117647	17	histone H3-K9 trimethylation	17257 (Mecp2)|22589 (Atrx)|65020 (Zfp110)|76804 (Kdm4c)|84505 (Setdb1)|93759 (Sirt1)|94246 (Arid4b)|170936 (Zfp369)|230674 (Kdm4a)|238247 (Arid4a)
blue	62	GO:1903311	regulation of mRNA metabolic process	GO.BP	8.21192466717504e-05	1	0.0238961245869335	71	0.0229922279792746	0.0148885976408912	1.54428432642487	3091	3088	0.25	284	regulation of mRNA metabolic process	12455 (Ccnt1)|13046 (Celf1)|13207 (Ddx5)|13211 (Dhx9)|13548 (Dyrk1a)|14265 (Fmr1)|18789 (Papola)|18983 (Cnot7)|19653 (Rbm4)|19712 (Rest)|19877 (Rock1)|19878 (Rock2)|20658 (Son)|22083 (Ctr9)|24014 (Rnasel)|51796 (Srrm1)|52477 (Angel2)|56717 (Mtor)|60532 (Wtap)|66185 (Virma)|66354 (Snw1)|67039 (Rbm25)|67040 (Ddx17)|68675 (Fam172a)|69865 (A1cf)|70640 (Dcp2)|71169 (Nbas)|72162 (Dhx36)|72289 (Malat1)|…
blue	63	GO:0009299	mRNA transcription	GO.BP	9.24217865518674e-05	1	0.0263251779316672	20	0.00647668393782383	0.00272608125819135	2.37582204065365	3091	3088	0.384615384615385	52	mRNA transcription	11774 (Ap3b1)|11908 (Atf1)|11909 (Atf2)|12912 (Creb1)|13207 (Ddx5)|13819 (Epas1)|17977 (Ncoa1)|17978 (Ncoa2)|19014 (Med1)|20585 (Hltf)|20683 (Sp1)|21374 (Tbp)|21834 (Thrb)|24074 (Taf7)|66874 (Ncbp3)|108143 (Taf9)|209361 (Taf3)|228980 (Taf4)|268564 (Zbtb1)|319944 (Taf2)
blue	64	MSigDB.MM3876	HALLMARK_PROTEIN_SECRETION (MSigDB)	MSigDB|MSigDB MH: NA	9.49092049240206e-05	1	0.0268933104506324	30	0.00971502590673575	0.00487549148099607	1.99262493732241	3091	3088	0.32258064516129	93	HALLMARK_PROTEIN_SECRETION	99371 (Arfgef2)|16561 (Kif1b)|16004 (Igf2r)|320634 (Ocrl)|11977 (Atp7a)|110651 (Rps6ka3)|228960 (Stx16)|67300 (Cltc)|11774 (Ap3b1)|50797 (Copb2)|56041 (Uso1)|12725 (Clcn3)|11765 (Ap1g1)|26413 (Mapk1)|20844 (Stam)|20619 (Snap23)|107767 (Scamp1)|20479 (Vps4b)|70349 (Copb1)|71770 (Ap2b1)|108123 (Napg)|213827 (Arcn1)|54214 (Golga4)|53330 (Vamp4)|320615 (Dop1a)|211673 (Arfgef1)|99889 (Arfip1)|19334 (R…
blue	65	GO:0051571	positive regulation of histone H3-K4 methylation	GO.BP	0.00010781860688523	1	0.0298896241089469	13	0.00420984455958549	0.00141546526867628	2.97417722126271	3091	3088	0.481481481481481	27	positive regulation of histone H3-K4 methylation	12387 (Ctnnb1)|15161 (Hcfc1)|17128 (Smad4)|17863 (Myb)|22083 (Ctr9)|66354 (Snw1)|69188 (Kmt2e)|76246 (Rtf1)|76719 (Kansl1)|108155 (Ogt)|213389 (Prdm9)|214162 (Kmt2a)|226976 (Kansl3)
blue	66	GO:0045053	protein retention in Golgi apparatus	GO.BP	0.000110887946941028	1	0.0305851318148532	5	0.00161917098445596	0.000262123197903014	6.17713730569948	3091	3088	1	5	protein retention in Golgi apparatus	20660 (Sorl1)|66629 (Golph3)|230895 (Vps13d)|271564 (Vps13a)|320528 (Vps13c)
blue	67	GO:2000113	negative regulation of cellular macromolecule biosynthetic process	GO.BP	0.000114018616410208	1	0.0313735174211877	49	0.0158678756476684	0.00943643512450852	1.6815540443293	3091	3088	0.272222222222222	180	negative regulation of cellular macromolecule biosynthetic process	13046 (Celf1)|13209 (Ddx6)|13211 (Dhx9)|13666 (Eif2ak3)|13803 (Enc1)|14265 (Fmr1)|18750 (Prkca)|18983 (Cnot7)|19106 (Eif2ak2)|19653 (Rbm4)|19877 (Rock1)|19878 (Rock2)|24127 (Xrn1)|27103 (Eif2ak4)|64602 (Ireb2)|67070 (Lsm14a)|67579 (Cpeb4)|70640 (Dcp2)|72162 (Dhx36)|72201 (Otud6b)|72587 (Pan3)|73158 (Larp1)|74326 (Hnrnpr)|75841 (Rnf139)|75901 (Dcp1a)|76055 (Oga)|76850 (Ago4)|80912 (Pum1)|108989 (T…
blue	68	GO:0018027	peptidyl-lysine dimethylation	GO.BP	0.000125789918314453	1	0.0340255657781819	12	0.0038860103626943	0.00125819134993447	3.08856865284974	3091	3088	0.5	24	peptidyl-lysine dimethylation	73251 (Setd7)|77683 (Ehmt1)|104263 (Kdm3a)|192195 (Ash1l)|208043 (Setd1b)|213389 (Prdm9)|214162 (Kmt2a)|225888 (Kmt5b)|233904 (Setd1a)|235626 (Setd2)|240427 (Setbp1)|381022 (Kmt2d)
blue	69	GO:0006402	mRNA catabolic process	GO.BP	0.00012702992329998	1	0.0342983439366682	57	0.0184585492227979	0.011480996068152	1.60774806586699	3091	3088	0.26027397260274	219	mRNA catabolic process	11920 (Atm)|13046 (Celf1)|13207 (Ddx5)|13211 (Dhx9)|14265 (Fmr1)|18983 (Cnot7)|19877 (Rock1)|19878 (Rock2)|24014 (Rnasel)|24127 (Xrn1)|24128 (Xrn2)|52477 (Angel2)|56717 (Mtor)|67440 (Mtpap)|67993 (Nudt12)|68134 (Upf3b)|69865 (A1cf)|70640 (Dcp2)|71169 (Nbas)|72162 (Dhx36)|72587 (Pan3)|73158 (Larp1)|74326 (Hnrnpr)|74645 (Tent5c)|75901 (Dcp1a)|76850 (Ago4)|78781 (Zc3hav1)|80912 (Pum1)|80913 (Pum2)|1…
blue	70	GO:0035194	post-transcriptional gene silencing by RNA	GO.BP	0.000127911988543693	1	0.0344289130368663	23	0.00744818652849741	0.00340760157273919	2.18575627740136	3091	3088	0.353846153846154	65	post-transcriptional gene silencing by RNA	13207 (Ddx5)|13211 (Dhx9)|14265 (Fmr1)|17257 (Mecp2)|19653 (Rbm4)|19766 (Ripk1)|20185 (Ncor1)|53424 (Tsnax)|56417 (Adar)|66874 (Ncbp3)|76850 (Ago4)|78455 (Helz)|80912 (Pum1)|80913 (Pum2)|213988 (Tnrc6b)|214150 (Ago3)|217351 (Tnrc6c)|233833 (Tnrc6a)|234594 (Cnot1)|236511 (Ago1)|239528 (Ago2)|387181 (Mir186)|723893 (Mir10a)
blue	71	BioSystems.REACTOME.R-MMU-2173793	Transcriptional activity of SMAD2/SMAD3:SMAD4 heterotrimer (REACTOME)	REACTOME	0.000131871792634208	1	0.0353296458856557	16	0.00518134715025907	0.00199213630406291	2.60089991818926	3091	3088	0.421052631578947	38	Transcriptional activity of SMAD2/SMAD3:SMAD4 heterotrimer	12455 (Ccnt1)|17126 (Smad2)|17127 (Smad3)|17128 (Smad4)|19042 (Ppm1a)|20185 (Ncor1)|20482 (Skil)|20683 (Sp1)|21815 (Tgif1)|22284 (Usp9x)|66313 (Smurf2)|66354 (Snw1)|72949 (Ccnt2)|93836 (Rnf111)|94093 (Trim33)|264064 (Cdk8)
blue	72	BioSystems.REACTOME.R-MMU-5357956	TNFR1-induced NFkappaB signaling pathway (REACTOME)	REACTOME	0.000141619079075492	1	0.0375376179268902	11	0.00356217616580311	0.00110091743119266	3.23564335060449	3091	3088	0.523809523809524	21	TNFR1-induced NFkappaB signaling pathway	11796 (Birc3)|11797 (Birc2)|12675 (Chuk)|16150 (Ikbkb)|16151 (Ikbkg)|19766 (Ripk1)|21929 (Tnfaip3)|26409 (Map3k7)|66724 (Tab3)|68652 (Tab2)|74256 (Cyld)
blue	73	GO:0016236	macroautophagy	GO.BP	0.000176344366049825	1	0.0449889885520144	62	0.0200777202072539	0.0128964613368283	1.55683948355028	3091	3088	0.252032520325203	246	macroautophagy	12177 (Bnip3l)|12421 (Rb1cc1)|14679 (Gnai3)|15194 (Htt)|16151 (Ikbkg)|17281 (Fyco1)|17772 (Mtm1)|17966 (Nbr1)|18145 (Npc1)|18704 (Pik3c2a)|18711 (Pikfyve)|20479 (Vps4b)|21821 (Ift88)|26409 (Map3k7)|56048 (Lgals8)|56085 (Ubqln1)|56480 (Tbk1)|56717 (Mtor)|59026 (Huwe1)|60599 (Trp53inp1)|66371 (Chmp4c)|66725 (Lrrk2)|67474 (Snap29)|67490 (Ufl1)|68728 (Trp53inp2)|72145 (Wdfy3)|72175 (Mfsd8)|73158 (Lar…
blue	74	GO:0051648	vesicle localization	GO.BP	0.000176885681463745	1	0.0450273728522128	54	0.0174870466321244	0.0108519003931848	1.61142712322595	3091	3088	0.260869565217391	207	vesicle localization	11774 (Ap3b1)|12387 (Ctnnb1)|13424 (Dync1h1)|15194 (Htt)|16151 (Ikbkg)|16401 (Itga4)|16553 (Kif13a)|16561 (Kif1b)|16573 (Kif5b)|17257 (Mecp2)|17281 (Fyco1)|17920 (Myo6)|17921 (Myo7a)|19211 (Pten)|20336 (Exoc4)|20479 (Vps4b)|20844 (Stam)|27204 (Syn3)|55946 (Ap3m1)|56041 (Uso1)|66482 (Exoc2)|66725 (Lrrk2)|66975 (Trappc13)|67581 (Tbc1d23)|68861 (Dipk2a)|69940 (Exoc1)|70827 (Trak2)|73178 (Wasl)|75914…
blue2	1	GO:0090331	negative regulation of platelet aggregation	GO.BP	0.000219559277192288	1	0.0539688987831155	3	0.0180722891566265	0.00073394495412844	24.6234939759036	166	166	0.214285714285714	14	negative regulation of platelet aggregation	18753 (Prkcd)|26365 (Ceacam1)|268860 (Abat)
blue2	2	GO:0038016	insulin receptor internalization	GO.BP	0.000224548555786977	1	0.0548959535553842	2	0.0120481927710843	0.000157273918741809	76.6064257028112	166	166	0.666666666666667	3	insulin receptor internalization	26365 (Ceacam1)|26367 (Ceacam2)
blue2	3	GO:1901143	insulin catabolic process	GO.BP	0.000224548555786977	1	0.0548959535553842	2	0.0120481927710843	0.000157273918741809	76.6064257028112	166	166	0.666666666666667	3	insulin catabolic process	26365 (Ceacam1)|26367 (Ceacam2)
blue2	4	GO:1903387	positive regulation of homophilic cell adhesion	GO.BP	0.000224548555786977	1	0.0548959535553842	2	0.0120481927710843	0.000157273918741809	76.6064257028112	166	166	0.666666666666667	3	positive regulation of homophilic cell adhesion	26365 (Ceacam1)|26367 (Ceacam2)
blue2	5	GO:0000045	autophagosome assembly	GO.BP	0.000268180020879327	1	0.0634820070976835	6	0.036144578313253	0.00534731323722149	6.75939050318923	166	166	0.0588235294117647	102	autophagosome assembly	19164 (Psen1)|67526 (Atg12)|117150 (Pip4k2c)|225326 (Pik3c3)|227738 (Lrsam1)|329015 (Atg2a)
blue2	6	GO:0045717	negative regulation of fatty acid biosynthetic process	GO.BP	0.000272697480207563	1	0.0643164078842226	3	0.0180722891566265	0.000786369593709043	22.9819277108434	166	166	0.2	15	negative regulation of fatty acid biosynthetic process	26365 (Ceacam1)|26367 (Ceacam2)|226144 (Erlin1)
blue2	7	GO:0016236	macroautophagy	GO.BP	0.000311722689202424	1	0.0712172756911879	9	0.0542168674698795	0.0128964613368283	4.20401116661769	166	166	0.0365853658536585	246	macroautophagy	19164 (Psen1)|20773 (Sptlc2)|67526 (Atg12)|117150 (Pip4k2c)|217695 (Zfyve1)|225326 (Pik3c3)|227738 (Lrsam1)|329015 (Atg2a)|353047 (Plekhm1)
blue2	8	GO:1905037	autophagosome organization	GO.BP	0.000402911592679779	1	0.0871930625303978	6	0.036144578313253	0.00576671035386632	6.26779846659365	166	166	0.0545454545454545	110	autophagosome organization	19164 (Psen1)|67526 (Atg12)|117150 (Pip4k2c)|225326 (Pik3c3)|227738 (Lrsam1)|329015 (Atg2a)
blue2	9	GO:0046942	carboxylic acid transport	GO.BP	0.000441140265930586	1	0.094164160224044	9	0.0542168674698795	0.0135255570117955	4.00847576351919	166	166	0.0348837209302326	258	carboxylic acid transport	18753 (Prkcd)|19164 (Psen1)|20500 (Slc13a2)|26357 (Abcg2)|26365 (Ceacam1)|26367 (Ceacam2)|76408 (Abcc3)|217316 (Slc16a5)|268860 (Abat)
blue2	10	GO:1903385	regulation of homophilic cell adhesion	GO.BP	0.000446524478879137	1	0.0948883279150892	2	0.0120481927710843	0.000209698558322412	57.4548192771084	166	166	0.5	4	regulation of homophilic cell adhesion	26365 (Ceacam1)|26367 (Ceacam2)
blue4	1	BioSystems.KEGG.mmu04141	Protein processing in endoplasmic reticulum (KEGG)	KEGG	2.17607628889633e-13	2.25617330493803e-07	3.979141631284e-10	11	0.22	0.00817824377457405	26.900641025641	50	50	0.0705128205128205	156	Protein processing in endoplasmic reticulum	12317 (Calr)|14827 (Pdia3)|18453 (P4hb)|20014 (Rpn2)|22433 (Xbp1)|53421 (Sec61a1)|67838 (Dnajb11)|71853 (Pdia6)|74126 (Syvn1)|103963 (Rpn1)|216197 (Ckap4)
blue4	2	GO:0034976	response to endoplasmic reticulum stress	GO.BP	3.58544098793242e-11	3.71741389981623e-05	4.4519926943907e-08	11	0.22	0.0130537352555701	16.8534136546185	50	50	0.0441767068273092	249	response to endoplasmic reticulum stress	12317 (Calr)|14827 (Pdia3)|18453 (P4hb)|22433 (Xbp1)|56334 (Tmed2)|64136 (Sdf2l1)|70231 (Gorasp2)|71853 (Pdia6)|74126 (Syvn1)|74840 (Manf)|76299 (Erp44)
blue4	3	MSigDB.MM3883	HALLMARK_UNFOLDED_PROTEIN_RESPONSE (MSigDB)	MSigDB|MSigDB MH: NA	1.42383501716727e-08	0.0147624353647916	1.10662933769052e-05	7	0.14	0.00576671035386632	24.2772727272727	50	50	0.0636363636363636	110	HALLMARK_UNFOLDED_PROTEIN_RESPONSE	12317 (Calr)|22433 (Xbp1)|27053 (Asns)|228998 (Arfgap1)|71853 (Pdia6)|20818 (Srprb)|67398 (Srpr)
blue4	4	GO:0035966	response to topologically incorrect protein	GO.BP	5.89511789632081e-08	0.0611210539584859	4.05043432461802e-05	7	0.14	0.00707732634338139	19.7814814814815	50	50	0.0518518518518519	135	response to topologically incorrect protein	22433 (Xbp1)|56334 (Tmed2)|64136 (Sdf2l1)|71853 (Pdia6)|74126 (Syvn1)|74840 (Manf)|76299 (Erp44)
blue4	5	BioSystems.REACTOME.R-MMU-446203	Asparagine N-linked glycosylation (REACTOME)	REACTOME	2.22702654450203e-07	0.230899893755206	0.000136951301159671	8	0.16	0.0128440366972477	12.4571428571429	50	50	0.0326530612244898	245	Asparagine N-linked glycosylation	12317 (Calr)|14827 (Pdia3)|20333 (Sec22b)|21787 (Tfg)|54161 (Copg1)|56334 (Tmed2)|74126 (Syvn1)|228998 (Arfgap1)
blue4	6	BioSystems.REACTOME.R-MMU-6811434	COPI-dependent Golgi-to-ER retrograde traffic (REACTOME)	REACTOME	2.38671384398924e-07	0.247456400715879	0.000145819917923323	5	0.1	0.00272608125819135	36.6826923076923	50	50	0.0961538461538462	52	COPI-dependent Golgi-to-ER retrograde traffic	20333 (Sec22b)|20932 (Surf4)|54161 (Copg1)|56334 (Tmed2)|228998 (Arfgap1)
blue4	7	GO:0006986	response to unfolded protein	GO.BP	4.85896160541547e-07	0.503781026418761	0.000276954934809654	6	0.12	0.00592398427260813	20.2566371681416	50	50	0.0530973451327434	113	response to unfolded protein	22433 (Xbp1)|56334 (Tmed2)|71853 (Pdia6)|74126 (Syvn1)|74840 (Manf)|76299 (Erp44)
blue4	8	BioSystems.KEGG.mmu03060	Protein export (KEGG)	KEGG	7.01092568211514e-07	0.726898383462244	0.000382779559485121	4	0.08	0.00141546526867628	56.5185185185185	50	50	0.148148148148148	27	Protein export	20818 (Srprb)|53421 (Sec61a1)|66624 (Spcs2)|67398 (Srpr)
blue4	9	BioSystems.REACTOME.R-MMU-392499	Metabolism of proteins (REACTOME)	REACTOME	1.59673894975073e-06	1	0.000804427462105516	13	0.26	0.053735255570118	4.83853658536585	50	50	0.0126829268292683	1025	Metabolism of proteins	12317 (Calr)|14688 (Gnb1)|14827 (Pdia3)|20333 (Sec22b)|21787 (Tfg)|22201 (Uba1)|53421 (Sec61a1)|54161 (Copg1)|56334 (Tmed2)|66624 (Spcs2)|74126 (Syvn1)|216197 (Ckap4)|228998 (Arfgap1)
blue4	10	BioSystems.REACTOME.R-MMU-8856688	Golgi-to-ER retrograde transport (REACTOME)	REACTOME	1.84205029988378e-06	1	0.000920854622623867	5	0.1	0.00408912188728702	24.4551282051282	50	50	0.0641025641025641	78	Golgi-to-ER retrograde transport	20333 (Sec22b)|20932 (Surf4)|54161 (Copg1)|56334 (Tmed2)|228998 (Arfgap1)
blue4	11	GO:0006457	protein folding	GO.BP	3.45302562848869e-06	1	0.001609494710559	6	0.12	0.00828309305373526	14.4873417721519	50	50	0.0379746835443038	158	protein folding	12317 (Calr)|14827 (Pdia3)|18453 (P4hb)|64136 (Sdf2l1)|67838 (Dnajb11)|76299 (Erp44)
blue4	12	GO:0045047	protein targeting to ER	GO.BP	4.78016179353933e-06	1	0.00212982810005841	4	0.08	0.00225425950196592	35.4883720930233	50	50	0.0930232558139535	43	protein targeting to ER	20818 (Srprb)|53421 (Sec61a1)|66624 (Spcs2)|67398 (Srpr)
blue4	13	GO:0072599	establishment of protein localization to endoplasmic reticulum	GO.BP	6.85569796381661e-06	1	0.0029217515268307	4	0.08	0.00246395806028834	32.468085106383	50	50	0.0851063829787234	47	establishment of protein localization to endoplasmic reticulum	20818 (Srprb)|53421 (Sec61a1)|66624 (Spcs2)|67398 (Srpr)
blue4	14	BioSystems.REACTOME.R-MMU-199977	ER to Golgi Anterograde Transport (REACTOME)	REACTOME	1.24519977942346e-05	1	0.00483532993597183	5	0.1	0.00602883355176933	16.5869565217391	50	50	0.0434782608695652	115	ER to Golgi Anterograde Transport	20333 (Sec22b)|21787 (Tfg)|54161 (Copg1)|56334 (Tmed2)|228998 (Arfgap1)
blue4	15	GO:0006614	SRP-dependent cotranslational protein targeting to membrane	GO.BP	1.34501641570275e-05	1	0.00518217681134128	3	0.06	0.000943643512450852	63.5833333333333	50	50	0.166666666666667	18	SRP-dependent cotranslational protein targeting to membrane	20818 (Srprb)|53421 (Sec61a1)|67398 (Srpr)
blue4	16	GO:0006888	endoplasmic reticulum to Golgi vesicle-mediated transport	GO.BP	1.35404985828265e-05	1	0.00521310703849358	5	0.1	0.00613368283093054	16.3034188034188	50	50	0.0427350427350427	117	endoplasmic reticulum to Golgi vesicle-mediated transport	20333 (Sec22b)|21787 (Tfg)|54161 (Copg1)|56334 (Tmed2)|67180 (Yipf5)
blue4	17	GO:0006613	cotranslational protein targeting to membrane	GO.BP	1.59425857363484e-05	1	0.00599542997175624	3	0.06	0.000996068152031455	60.2368421052632	50	50	0.157894736842105	19	cotranslational protein targeting to membrane	20818 (Srprb)|53421 (Sec61a1)|67398 (Srpr)
blue4	18	GO:0006617	SRP-dependent cotranslational protein targeting to membrane, signal sequence recognition	GO.BP	2.01674857344998e-05	1	0.00731879963227695	2	0.04	0.000157273918741809	254.333333333333	50	50	0.666666666666667	3	SRP-dependent cotranslational protein targeting to membrane, signal sequence recognition	20818 (Srprb)|67398 (Srpr)
blue4	19	GO:0007030	Golgi organization	GO.BP	2.80218389485302e-05	1	0.00966830841815233	5	0.1	0.00712975098296199	14.0257352941176	50	50	0.0367647058823529	136	Golgi organization	20333 (Sec22b)|20932 (Surf4)|56334 (Tmed2)|67180 (Yipf5)|70231 (Gorasp2)
blue4	20	BioSystems.REACTOME.R-MMU-6811442	Intra-Golgi and retrograde Golgi-to-ER traffic (REACTOME)	REACTOME	2.80218389485302e-05	1	0.00966830841815233	5	0.1	0.00712975098296199	14.0257352941176	50	50	0.0367647058823529	136	Intra-Golgi and retrograde Golgi-to-ER traffic	20333 (Sec22b)|20932 (Surf4)|54161 (Copg1)|56334 (Tmed2)|228998 (Arfgap1)
blue4	21	BioSystems.REACTOME.R-MMU-948021	Transport to the Golgi and subsequent modification (REACTOME)	REACTOME	3.56538779148508e-05	1	0.0118418745774519	5	0.1	0.00749672346002621	13.3391608391608	50	50	0.034965034965035	143	Transport to the Golgi and subsequent modification	20333 (Sec22b)|21787 (Tfg)|54161 (Copg1)|56334 (Tmed2)|228998 (Arfgap1)
blue4	22	BioSystems.REACTOME.R-MMU-901042	Calnexin/calreticulin cycle (REACTOME)	REACTOME	3.74239449730964e-05	1	0.0123296617539454	3	0.06	0.00131061598951507	45.78	50	50	0.12	25	Calnexin/calreticulin cycle	12317 (Calr)|14827 (Pdia3)|74126 (Syvn1)
blue4	23	GO:0002397	MHC class I protein complex assembly	GO.BP	4.02673104478587e-05	1	0.0131040394258705	2	0.04	0.000209698558322412	190.75	50	50	0.5	4	MHC class I protein complex assembly	12317 (Calr)|14827 (Pdia3)
blue4	24	GO:0002502	peptide antigen assembly with MHC class I protein complex	GO.BP	4.02673104478587e-05	1	0.0131040394258705	2	0.04	0.000209698558322412	190.75	50	50	0.5	4	peptide antigen assembly with MHC class I protein complex	12317 (Calr)|14827 (Pdia3)
blue4	25	GO:0070972	protein localization to endoplasmic reticulum	GO.BP	4.19832570886869e-05	1	0.013585698132212	4	0.08	0.00387942332896461	20.6216216216216	50	50	0.0540540540540541	74	protein localization to endoplasmic reticulum	20818 (Srprb)|53421 (Sec61a1)|66624 (Spcs2)|67398 (Srpr)
blue4	26	GO:1905897	regulation of response to endoplasmic reticulum stress	GO.BP	4.42631655925754e-05	1	0.0142081746723551	4	0.08	0.00393184796854522	20.3466666666667	50	50	0.0533333333333333	75	regulation of response to endoplasmic reticulum stress	22433 (Xbp1)|71853 (Pdia6)|74126 (Syvn1)|74840 (Manf)
blue4	27	BioSystems.REACTOME.R-MMU-1236974	ER-Phagosome pathway (REACTOME)	REACTOME	5.90177667731439e-05	1	0.0181357714085743	3	0.06	0.00152031454783748	39.4655172413793	50	50	0.103448275862069	29	ER-Phagosome pathway	12317 (Calr)|14827 (Pdia3)|20333 (Sec22b)
blue4	28	BioSystems.REACTOME.R-MMU-5653656	Vesicle-mediated transport (REACTOME)	REACTOME	6.38956260851178e-05	1	0.0194160305656679	8	0.16	0.0277326343381389	5.76937618147448	50	50	0.0151228733459357	529	Vesicle-mediated transport	12317 (Calr)|20333 (Sec22b)|20932 (Surf4)|21787 (Tfg)|54161 (Copg1)|56334 (Tmed2)|110355 (Grk2)|228998 (Arfgap1)
blue4	29	BioSystems.REACTOME.R-MMU-532668	N-glycan trimming in the ER and Calnexin/Calreticulin cycle (REACTOME)	REACTOME	9.57630447741808e-05	1	0.0270908297206627	3	0.06	0.0017824377457405	33.6617647058824	50	50	0.0882352941176471	34	N-glycan trimming in the ER and Calnexin/Calreticulin cycle	12317 (Calr)|14827 (Pdia3)|74126 (Syvn1)
blue4	30	BioSystems.KEGG.mmu_M00072	N-glycosylation by oligosaccharyltransferase (KEGG)	KEGG	0.000140227768412392	1	0.0372506461983385	2	0.04	0.00036697247706422	109	50	50	0.285714285714286	7	N-glycosylation by oligosaccharyltransferase	20014 (Rpn2)|103963 (Rpn1)
blue4	31	GO:1903573	negative regulation of response to endoplasmic reticulum stress	GO.BP	0.000156370954422036	1	0.0407251083929671	3	0.06	0.00209698558322412	28.6125	50	50	0.075	40	negative regulation of response to endoplasmic reticulum stress	22433 (Xbp1)|71853 (Pdia6)|74126 (Syvn1)
blue4	32	MSigDB.MM3885	HALLMARK_MTORC1_SIGNALING (MSigDB)	MSigDB|MSigDB MH: NA	0.000166125516501136	1	0.0428245312064918	5	0.1	0.0103800786369594	9.63383838383838	50	50	0.0252525252525253	198	HALLMARK_MTORC1_SIGNALING	12317 (Calr)|22433 (Xbp1)|103963 (Rpn1)|64136 (Sdf2l1)|27053 (Asns)
blue4	33	BioSystems.REACTOME.R-MMU-597592	Post-translational protein modification (REACTOME)	REACTOME	0.000171082381890482	1	0.0438732580269866	9	0.18	0.0409436435124509	4.39628681177977	50	50	0.0115236875800256	781	Post-translational protein modification	12317 (Calr)|14827 (Pdia3)|20333 (Sec22b)|21787 (Tfg)|22201 (Uba1)|54161 (Copg1)|56334 (Tmed2)|74126 (Syvn1)|228998 (Arfgap1)
blue4	34	GO:0035967	cellular response to topologically incorrect protein	GO.BP	0.000176707166861124	1	0.0449929774702722	4	0.08	0.00560943643512451	14.2616822429907	50	50	0.0373831775700935	107	cellular response to topologically incorrect protein	22433 (Xbp1)|56334 (Tmed2)|64136 (Sdf2l1)|71853 (Pdia6)
blueviolet	1	BioSystems.KEGG.mmu04657	IL-17 signaling pathway (KEGG)	KEGG	2.3659712337467e-11	2.45305790291845e-05	3.0701600787465e-08	8	0.163265306122449	0.00414154652686763	39.4213381555154	49	49	0.10126582278481	79	IL-17 signaling pathway	12985 (Csf3)|16176 (Il1b)|16819 (Lcn2)|17395 (Mmp9)|20201 (S100a8)|20202 (S100a9)|20310 (Cxcl2)|330122 (Cxcl3)
blueviolet	2	BioSystems.REACTOME.R-MMU-168256	Immune System (REACTOME)	REACTOME	1.66878578664794e-10	0.000173021045388288	1.83869336225598e-07	20	0.408163265306122	0.0773787680209699	5.2748741773132	49	49	0.013550135501355	1476	Immune System	12475 (Cd14)|12985 (Csf3)|16175 (Il1a)|16176 (Il1b)|16178 (Il1r2)|16819 (Lcn2)|17394 (Mmp8)|17395 (Mmp9)|18407 (Orm3)|18413 (Osm)|20201 (S100a8)|20202 (S100a9)|20310 (Cxcl2)|20717 (Serpina3m)|21941 (Tnfrsf8)|58194 (Sh3kbp1)|58217 (Trem1)|69189 (Mcemp1)|110006 (Gusb)|330122 (Cxcl3)
blueviolet	3	BioSystems.REACTOME.R-MMU-6798695	Neutrophil degranulation (REACTOME)	REACTOME	2.74628566295004e-09	0.0028473709456319	2.42123379730604e-06	12	0.244897959183673	0.0256356487549148	9.55302366345311	49	49	0.0245398773006135	489	Neutrophil degranulation	12475 (Cd14)|16819 (Lcn2)|17394 (Mmp8)|17395 (Mmp9)|18407 (Orm3)|20201 (S100a8)|20202 (S100a9)|20310 (Cxcl2)|20717 (Serpina3m)|69189 (Mcemp1)|110006 (Gusb)|330122 (Cxcl3)
blueviolet	4	GO:1990266	neutrophil migration	GO.BP	2.25591420449469e-08	0.0233894989453373	1.6826977658516e-05	7	0.142857142857143	0.00629095674967235	22.7083333333333	49	49	0.0583333333333333	120	neutrophil migration	16175 (Il1a)|16176 (Il1b)|20201 (S100a8)|20202 (S100a9)|20310 (Cxcl2)|58217 (Trem1)|330122 (Cxcl3)
blueviolet	5	BioSystems.REACTOME.R-MMU-6799990	Metal sequestration by antimicrobial proteins (REACTOME)	REACTOME	6.36038656058519e-08	0.0659449966910721	4.34134277097249e-05	3	0.0612244897959184	0.000209698558322412	291.964285714286	49	49	0.75	4	Metal sequestration by antimicrobial proteins	16819 (Lcn2)|20201 (S100a8)|20202 (S100a9)
blueviolet	6	GO:0097530	granulocyte migration	GO.BP	9.59949963110388e-08	0.0995283801352555	6.34342766955102e-05	7	0.142857142857143	0.00775884665792923	18.4121621621622	49	49	0.0472972972972973	148	granulocyte migration	16175 (Il1a)|16176 (Il1b)|20201 (S100a8)|20202 (S100a9)|20310 (Cxcl2)|58217 (Trem1)|330122 (Cxcl3)
blueviolet	7	MSigDB.MM15914	WP_CYTOKINES_AND_INFLAMMATORY_RESPONSE (MSigDB)	MSigDB|MSigDB M2: NA|MSigDB M2: NA - CP:WIKIPATHWAYS	1.44760300167086e-07	0.150088637295636	9.2647306972615e-05	4	0.0816326530612245	0.000996068152031455	81.9548872180451	49	49	0.210526315789474	19	WP_CYTOKINES_AND_INFLAMMATORY_RESPONSE	16176 (Il1b)|16175 (Il1a)|330122 (Cxcl3)|12985 (Csf3)
blueviolet	8	GO:0030593	neutrophil chemotaxis	GO.BP	1.629211752113e-07	0.168917977828477	0.000103000928143893	6	0.122448979591837	0.00503276539973788	24.3303571428571	49	49	0.0625	96	neutrophil chemotaxis	16176 (Il1b)|20201 (S100a8)|20202 (S100a9)|20310 (Cxcl2)|58217 (Trem1)|330122 (Cxcl3)
blueviolet	9	BioSystems.REACTOME.R-MMU-168249	Innate Immune System (REACTOME)	REACTOME	2.11166202454421e-07	0.218938808034364	0.000130320719068074	14	0.285714285714286	0.054521625163827	5.24038461538461	49	49	0.0134615384615385	1040	Innate Immune System	12475 (Cd14)|16176 (Il1b)|16819 (Lcn2)|17394 (Mmp8)|17395 (Mmp9)|18407 (Orm3)|20201 (S100a8)|20202 (S100a9)|20310 (Cxcl2)|20717 (Serpina3m)|58217 (Trem1)|69189 (Mcemp1)|110006 (Gusb)|330122 (Cxcl3)
blueviolet	10	GO:0032496	response to lipopolysaccharide	GO.BP	2.8901595860115e-07	0.299654058005341	0.000173268275051182	8	0.163265306122449	0.0135779816513761	12.0242691671263	49	49	0.0308880308880309	259	response to lipopolysaccharide	12475 (Cd14)|16175 (Il1a)|16176 (Il1b)|16365 (Acod1)|20201 (S100a8)|20202 (S100a9)|20310 (Cxcl2)|330122 (Cxcl3)
blueviolet	11	GO:0010575	positive regulation of vascular endothelial growth factor production	GO.BP	4.67127875505772e-07	0.484321918347389	0.000267581170357673	4	0.0816326530612245	0.00131061598951507	62.2857142857143	49	49	0.16	25	positive regulation of vascular endothelial growth factor production	13078 (Cyp1b1)|16175 (Il1a)|16176 (Il1b)|72043 (Sulf2)
blueviolet	12	GO:0071621	granulocyte chemotaxis	GO.BP	6.43526953229346e-07	0.667213893323811	0.000355089884685371	6	0.122448979591837	0.00634338138925295	19.3034238488784	49	49	0.0495867768595041	121	granulocyte chemotaxis	16176 (Il1b)|20201 (S100a8)|20202 (S100a9)|20310 (Cxcl2)|58217 (Trem1)|330122 (Cxcl3)
blueviolet	13	BioSystems.KEGG.mmu04060	Cytokine-cytokine receptor interaction (KEGG)	KEGG	8.47516978644224e-07	0.87871238359416	0.000454584781993875	7	0.142857142857143	0.010694626474443	13.3578431372549	49	49	0.0343137254901961	204	Cytokine-cytokine receptor interaction	12985 (Csf3)|16175 (Il1a)|16176 (Il1b)|16178 (Il1r2)|18413 (Osm)|20310 (Cxcl2)|21941 (Tnfrsf8)
blueviolet	14	GO:0010574	regulation of vascular endothelial growth factor production	GO.BP	1.14882429875165e-06	1	0.000597047731097794	4	0.0816326530612245	0.00162516382699869	50.2304147465438	49	49	0.129032258064516	31	regulation of vascular endothelial growth factor production	13078 (Cyp1b1)|16175 (Il1a)|16176 (Il1b)|72043 (Sulf2)
blueviolet	15	BioSystems.KEGG.mmu05132	Salmonella infection (KEGG)	KEGG	1.36756814334198e-06	1	0.000697444954039408	5	0.102040816326531	0.00393184796854522	25.952380952381	49	49	0.0666666666666667	75	Salmonella infection	12475 (Cd14)|16175 (Il1a)|16176 (Il1b)|20310 (Cxcl2)|330122 (Cxcl3)
blueviolet	16	GO:0097529	myeloid leukocyte migration	GO.BP	1.49204735058565e-06	1	0.000755723805308258	7	0.142857142857143	0.0116382699868938	12.2747747747748	49	49	0.0315315315315315	222	myeloid leukocyte migration	16175 (Il1a)|16176 (Il1b)|20201 (S100a8)|20202 (S100a9)|20310 (Cxcl2)|58217 (Trem1)|330122 (Cxcl3)
blueviolet	17	BioSystems.KEGG.mmu04640	Hematopoietic cell lineage (KEGG)	KEGG	1.88661142055874e-06	1	0.000941398515528959	5	0.102040816326531	0.00419397116644823	24.3303571428571	49	49	0.0625	80	Hematopoietic cell lineage	12475 (Cd14)|12985 (Csf3)|16175 (Il1a)|16176 (Il1b)|16178 (Il1r2)
blueviolet	18	GO:0010573	vascular endothelial growth factor production	GO.BP	1.89734594134569e-06	1	0.000945306799978254	4	0.0816326530612245	0.0018348623853211	44.4897959183673	49	49	0.114285714285714	35	vascular endothelial growth factor production	13078 (Cyp1b1)|16175 (Il1a)|16176 (Il1b)|72043 (Sulf2)
blueviolet	19	GO:0071222	cellular response to lipopolysaccharide	GO.BP	7.58899381869294e-06	1	0.0031959096276082	6	0.122448979591837	0.00969855832241153	12.6254826254826	49	49	0.0324324324324324	185	cellular response to lipopolysaccharide	12475 (Cd14)|16175 (Il1a)|16176 (Il1b)|16365 (Acod1)|20310 (Cxcl2)|330122 (Cxcl3)
blueviolet	20	BioSystems.REACTOME.R-MMU-5686938	Regulation of TLR by endogenous ligand (REACTOME)	REACTOME	8.71325742776379e-06	1	0.00357074110955135	3	0.0612244897959184	0.000838794233289646	72.9910714285714	49	49	0.1875	16	Regulation of TLR by endogenous ligand	12475 (Cd14)|20201 (S100a8)|20202 (S100a9)
blueviolet	21	GO:0071219	cellular response to molecule of bacterial origin	GO.BP	9.95549908833539e-06	1	0.00401944746837182	6	0.122448979591837	0.010170380078637	12.039764359352	49	49	0.0309278350515464	194	cellular response to molecule of bacterial origin	12475 (Cd14)|16175 (Il1a)|16176 (Il1b)|16365 (Acod1)|20310 (Cxcl2)|330122 (Cxcl3)
blueviolet	22	GO:0070486	leukocyte aggregation	GO.BP	1.05612645310204e-05	1	0.0042113423957241	3	0.0612244897959184	0.000891218872870249	68.6974789915966	49	49	0.176470588235294	17	leukocyte aggregation	16176 (Il1b)|20201 (S100a8)|20202 (S100a9)
blueviolet	23	MSigDB.MM15827	WP_LUNG_FIBROSIS (MSigDB)	MSigDB|MSigDB M2: NA|MSigDB M2: NA - CP:WIKIPATHWAYS	1.10563091566542e-05	1	0.00436565424051856	4	0.0816326530612245	0.00283093053735256	28.8359788359788	49	49	0.0740740740740741	54	WP_LUNG_FIBROSIS	16176 (Il1b)|20310 (Cxcl2)|17395 (Mmp9)|12985 (Csf3)
blueviolet	24	BioSystems.KEGG.mmu05134	Legionellosis (KEGG)	KEGG	1.27923168903922e-05	1	0.00495717229718433	4	0.0816326530612245	0.00293577981651376	27.8061224489796	49	49	0.0714285714285714	56	Legionellosis	12475 (Cd14)|16176 (Il1b)|20310 (Cxcl2)|330122 (Cxcl3)
blueviolet	25	GO:0030595	leukocyte chemotaxis	GO.BP	1.69279953437518e-05	1	0.00629974192260037	6	0.122448979591837	0.0111664482306684	10.9657947686117	49	49	0.028169014084507	213	leukocyte chemotaxis	16176 (Il1b)|20201 (S100a8)|20202 (S100a9)|20310 (Cxcl2)|58217 (Trem1)|330122 (Cxcl3)
blueviolet	26	GO:0071216	cellular response to biotic stimulus	GO.BP	1.9300849435908e-05	1	0.00704870556602498	6	0.122448979591837	0.0114285714285714	10.7142857142857	49	49	0.0275229357798165	218	cellular response to biotic stimulus	12475 (Cd14)|16175 (Il1a)|16176 (Il1b)|16365 (Acod1)|20310 (Cxcl2)|330122 (Cxcl3)
blueviolet	27	GO:0070488	neutrophil aggregation	GO.BP	1.93614641681979e-05	1	0.00706463393602495	2	0.0408163265306122	0.000157273918741809	259.523809523809	49	49	0.666666666666667	3	neutrophil aggregation	20201 (S100a8)|20202 (S100a9)
blueviolet	28	GO:0050729	positive regulation of inflammatory response	GO.BP	2.62742810826871e-05	1	0.00915061633213927	5	0.102040816326531	0.0071821756225426	14.2075078206465	49	49	0.0364963503649635	137	positive regulation of inflammatory response	16176 (Il1b)|17394 (Mmp8)|18413 (Osm)|20201 (S100a8)|20202 (S100a9)
blueviolet	29	GO:2000379	positive regulation of reactive oxygen species metabolic process	GO.BP	4.30312050329807e-05	1	0.0138728537399983	4	0.0816326530612245	0.00398427260812582	20.4887218045113	49	49	0.0526315789473684	76	positive regulation of reactive oxygen species metabolic process	13078 (Cyp1b1)|16365 (Acod1)|16819 (Lcn2)|17394 (Mmp8)
blueviolet	30	MSigDB.MM3866	HALLMARK_IL6_JAK_STAT3_SIGNALING (MSigDB)	MSigDB|MSigDB MH: NA	5.80042789913299e-05	1	0.0178795678180108	4	0.0816326530612245	0.00429882044560944	18.9895470383275	49	49	0.0487804878048781	82	HALLMARK_IL6_JAK_STAT3_SIGNALING	16176 (Il1b)|16178 (Il1r2)|12475 (Cd14)|20310 (Cxcl2)
blueviolet	31	BioSystems.REACTOME.R-MMU-6803157	Antimicrobial peptides (REACTOME)	REACTOME	6.15924024821813e-05	1	0.0188154082595007	3	0.0612244897959184	0.00157273918741809	38.9285714285714	49	49	0.1	30	Antimicrobial peptides	16819 (Lcn2)|20201 (S100a8)|20202 (S100a9)
blueviolet	32	GO:0031349	positive regulation of defense response	GO.BP	7.80497529916284e-05	1	0.0228925865144787	6	0.122448979591837	0.0146788990825688	8.34183673469388	49	49	0.0214285714285714	280	positive regulation of defense response	16176 (Il1b)|16365 (Acod1)|17394 (Mmp8)|18413 (Osm)|20201 (S100a8)|20202 (S100a9)
blueviolet	33	GO:0014002	astrocyte development	GO.BP	8.23231132584571e-05	1	0.0239487268269569	3	0.0612244897959184	0.0017300131061599	35.3896103896104	49	49	0.0909090909090909	33	astrocyte development	16176 (Il1b)|20201 (S100a8)|20202 (S100a9)
blueviolet	34	GO:0060326	cell chemotaxis	GO.BP	8.60402946714376e-05	1	0.0249599044686272	6	0.122448979591837	0.0149410222804718	8.19548872180451	49	49	0.0210526315789474	285	cell chemotaxis	16176 (Il1b)|20201 (S100a8)|20202 (S100a9)|20310 (Cxcl2)|58217 (Trem1)|330122 (Cxcl3)
blueviolet	35	MSigDB.MM15954	WP_SPINAL_CORD_INJURY (MSigDB)	MSigDB|MSigDB M2: NA|MSigDB M2: NA - CP:WIKIPATHWAYS	9.88706908819023e-05	1	0.0278635290219852	4	0.0816326530612245	0.00492791612057667	16.5653495440729	49	49	0.0425531914893617	94	WP_SPINAL_CORD_INJURY	16176 (Il1b)|16175 (Il1a)|20310 (Cxcl2)|17395 (Mmp9)
blueviolet	36	GO:0045861	negative regulation of proteolysis	GO.BP	0.000105923957668551	1	0.0294431117164652	6	0.122448979591837	0.0155176933158585	7.89092664092664	49	49	0.0202702702702703	296	negative regulation of proteolysis	16178 (Il1r2)|17395 (Mmp9)|18054 (Ngp)|20717 (Serpina3m)|268885 (Stfa2l1)|100034684 (Cstdc5)
blueviolet	37	GO:0019730	antimicrobial humoral response	GO.BP	0.00010729946291418	1	0.02976958564226	4	0.0816326530612245	0.00503276539973788	16.2202380952381	49	49	0.0416666666666667	96	antimicrobial humoral response	16365 (Acod1)|20202 (S100a9)|20310 (Cxcl2)|330122 (Cxcl3)
blueviolet	38	MSigDB.MM15996	WP_IL1_SIGNALING_PATHWAY (MSigDB)	MSigDB|MSigDB M2: NA|MSigDB M2: NA - CP:WIKIPATHWAYS	0.000116394132125962	1	0.0317741883468284	3	0.0612244897959184	0.00193971166448231	31.5637065637066	49	49	0.0810810810810811	37	WP_IL1_SIGNALING_PATHWAY	16176 (Il1b)|16175 (Il1a)|16178 (Il1r2)
blueviolet	39	MSigDB.MM3890	HALLMARK_INFLAMMATORY_RESPONSE (MSigDB)	MSigDB|MSigDB MH: NA	0.000124307557175178	1	0.0337213683254009	5	0.102040816326531	0.00996068152031455	10.2443609022556	49	49	0.0263157894736842	190	HALLMARK_INFLAMMATORY_RESPONSE	16176 (Il1b)|12985 (Csf3)|16175 (Il1a)|18413 (Osm)|12475 (Cd14)
blueviolet	40	GO:0033091	positive regulation of immature T cell proliferation	GO.BP	0.000134642207989318	1	0.0359603602217899	2	0.0408163265306122	0.00036697247706422	111.224489795918	49	49	0.285714285714286	7	positive regulation of immature T cell proliferation	16175 (Il1a)|16176 (Il1b)
blueviolet	41	GO:0033092	positive regulation of immature T cell proliferation in thymus	GO.BP	0.000134642207989318	1	0.0359603602217899	2	0.0408163265306122	0.00036697247706422	111.224489795918	49	49	0.285714285714286	7	positive regulation of immature T cell proliferation in thymus	16175 (Il1a)|16176 (Il1b)
blueviolet	42	GO:0035425	autocrine signaling	GO.BP	0.000134642207989318	1	0.0359603602217899	2	0.0408163265306122	0.00036697247706422	111.224489795918	49	49	0.285714285714286	7	autocrine signaling	20201 (S100a8)|20202 (S100a9)
blueviolet	43	BioSystems.KEGG.mmu04668	TNF signaling pathway (KEGG)	KEGG	0.000157464038549727	1	0.0409718329499879	4	0.0816326530612245	0.00555701179554391	14.6900269541779	49	49	0.0377358490566038	106	TNF signaling pathway	16176 (Il1b)|17395 (Mmp9)|20310 (Cxcl2)|330122 (Cxcl3)
blueviolet	44	BioSystems.REACTOME.R-MMU-446652	Interleukin-1 signaling (REACTOME)	REACTOME	0.000158537110457542	1	0.0412167864642084	3	0.0612244897959184	0.00214941022280472	28.4843205574913	49	49	0.0731707317073171	41	Interleukin-1 signaling	16175 (Il1a)|16176 (Il1b)|16178 (Il1r2)
blueviolet	45	GO:0010466	negative regulation of peptidase activity	GO.BP	0.000161736811418016	1	0.0418806243688037	5	0.102040816326531	0.0105373525557012	9.68372423596304	49	49	0.0248756218905473	201	negative regulation of peptidase activity	17395 (Mmp9)|18054 (Ngp)|20717 (Serpina3m)|268885 (Stfa2l1)|100034684 (Cstdc5)
blueviolet	46	GO:0032760	positive regulation of tumor necrosis factor production	GO.BP	0.000163271541531882	1	0.0422463789449931	4	0.0816326530612245	0.00560943643512451	14.5527369826435	49	49	0.0373831775700935	107	positive regulation of tumor necrosis factor production	12475 (Cd14)|16175 (Il1a)|17394 (Mmp8)|21941 (Tnfrsf8)
blueviolet	47	GO:1903557	positive regulation of tumor necrosis factor superfamily cytokine production	GO.BP	0.00016923239338442	1	0.0434525753640699	4	0.0816326530612245	0.00566186107470511	14.4179894179894	49	49	0.037037037037037	108	positive regulation of tumor necrosis factor superfamily cytokine production	12475 (Cd14)|16175 (Il1a)|17394 (Mmp8)|21941 (Tnfrsf8)
brown	1	BioSystems.REACTOME.R-MMU-1430728	Metabolism (REACTOME)	REACTOME	3.45957335291547e-15	3.58691332888959e-09	8.04240656701701e-12	195	0.155254777070064	0.0892267365661861	1.74000286287395	1256	1256	0.114571092831962	1702	Metabolism	11370 (Acadvl)|11409 (Acads)|11433 (Acp5)|11615 (Ahcyl)|11637 (Ak2)|11666 (Abcd1)|11668 (Aldh1a1)|11669 (Aldh2)|11740 (Slc25a5)|11883 (Arsa)|11947 (Atp5b)|11949 (Atp5c1)|11950 (Atp5pb)|12039 (Bckdha)|12183 (Bpgm)|12297 (Cacnb3)|12315 (Calm3)|12346 (Car1)|12349 (Car2)|12351 (Car4)|12408 (Cbr1)|12497 (Entpd6)|12716 (Ckmt1)|12896 (Cpt2)|12908 (Crat)|13180 (Pcbd1)|13370 (Dio1)|13595 (Ebp)|13808 (Eno3…
brown	2	BioSystems.KEGG.mmu01100	Metabolic pathways (KEGG)	KEGG	1.12081951031945e-11	1.16207463485529e-05	1.52303359745124e-08	138	0.109872611464968	0.0615989515072084	1.78367664995257	1256	1256	0.117446808510638	1175	Metabolic pathways	11370 (Acadvl)|11409 (Acads)|11433 (Acp5)|11615 (Ahcyl)|11637 (Ak2)|11668 (Aldh1a1)|11669 (Aldh2)|11947 (Atp5b)|11949 (Atp5c1)|11950 (Atp5pb)|12039 (Bckdha)|12183 (Bpgm)|12408 (Cbr1)|12716 (Ckmt1)|12858 (Cox5a)|13200 (Ddost)|13478 (Dpagt1)|13595 (Ebp)|13808 (Eno3)|14120 (Fbp2)|14344 (Fut2)|14430 (Galt)|14718 (Got1)|15107 (Hadh)|15211 (Hexa)|15212 (Hexb)|15356 (Hmgcl)|15486 (Hsd17b2)|16548 (Khk)|1…
brown	3	MSigDB.MM3871	HALLMARK_ADIPOGENESIS (MSigDB)	MSigDB|MSigDB MH: NA	2.11408814219753e-10	0.000219190349853553	2.28714482948591e-07	40	0.0318471337579618	0.0104849279161206	3.0374203821656	1256	1256	0.2	200	HALLMARK_ADIPOGENESIS	11409 (Acads)|67914 (Coq9)|12039 (Bckdha)|66052 (Sdhc)|232089 (Elmod3)|56451 (Suclg1)|26926 (Aifm1)|12896 (Cpt2)|11637 (Ak2)|15107 (Hadh)|70335 (Reep6)|50907 (Preb)|22057 (Tob1)|20168 (Rtn3)|11757 (Prdx3)|74610 (Abcb8)|11520 (Plin2)|12908 (Crat)|13197 (Gadd45a)|13202 (Ddt)|26379 (Esrra)|11669 (Aldh2)|17001 (Ltc4s)|110391 (Qdpr)|22117 (Tst)|93747 (Echs1)|51798 (Ech1)|66447 (Mgst3)|14792 (Lpcat3)|6…
brown	4	GO:0016054	organic acid catabolic process	GO.BP	8.92271391330243e-10	0.000925114116702326	8.53426306920965e-07	41	0.0326433121019108	0.0114285714285714	2.8562898089172	1256	1256	0.188073394495413	218	organic acid catabolic process	11370 (Acadvl)|11409 (Acads)|11615 (Ahcyl)|11666 (Abcd1)|12039 (Bckdha)|12896 (Cpt2)|12908 (Crat)|14073 (Faah)|14718 (Got1)|15107 (Hadh)|15356 (Hmgcl)|19015 (Ppard)|19302 (Pex2)|19305 (Pex5)|52538 (Acaa2)|56174 (Nagk)|58875 (Hibadh)|66841 (Etfdh)|66948 (Acad8)|67432 (Hoga1)|67460 (Decr1)|67528 (Nudt7)|67880 (Dcxr)|68631 (Cryl1)|69123 (Eci3)|71985 (Acad10)|93747 (Echs1)|97212 (Hadha)|109254 (Adtrp…
brown	5	BioSystems.REACTOME.R-MMU-77289	Mitochondrial Fatty Acid Beta-Oxidation (REACTOME)	REACTOME	2.19881268293243e-09	0.00227974658016581	1.98238833057897e-06	12	0.00955414012738853	0.00115334207077326	8.28387376954256	1256	1256	0.545454545454545	22	Mitochondrial Fatty Acid Beta-Oxidation	11370 (Acadvl)|11409 (Acads)|15107 (Hadh)|52538 (Acaa2)|66904 (Pccb)|67460 (Decr1)|70316 (Ndufab1)|71985 (Acad10)|93747 (Echs1)|97212 (Hadha)|109136 (Mmaa)|231086 (Hadhb)
brown	6	GO:0046395	carboxylic acid catabolic process	GO.BP	2.28639545884546e-09	0.00237055310289464	2.05598707970047e-06	40	0.0318471337579618	0.0113237221494102	2.81242627978297	1256	1256	0.185185185185185	216	carboxylic acid catabolic process	11370 (Acadvl)|11409 (Acads)|11615 (Ahcyl)|11666 (Abcd1)|12039 (Bckdha)|12896 (Cpt2)|12908 (Crat)|14073 (Faah)|14718 (Got1)|15107 (Hadh)|15356 (Hmgcl)|19015 (Ppard)|19302 (Pex2)|19305 (Pex5)|52538 (Acaa2)|56174 (Nagk)|58875 (Hibadh)|66841 (Etfdh)|66948 (Acad8)|67432 (Hoga1)|67460 (Decr1)|67528 (Nudt7)|67880 (Dcxr)|68631 (Cryl1)|69123 (Eci3)|71985 (Acad10)|93747 (Echs1)|97212 (Hadha)|109254 (Adtrp…
brown	7	MSigDB.MM3892	HALLMARK_FATTY_ACID_METABOLISM (MSigDB)	MSigDB|MSigDB MH: NA	2.53181761419309e-09	0.00262500875693631	2.24936483027962e-06	32	0.0254777070063694	0.00786369593709043	3.23991507430998	1256	1256	0.213333333333333	150	HALLMARK_FATTY_ACID_METABOLISM	66841 (Etfdh)|270076 (Gcdh)|11409 (Acads)|11370 (Acadvl)|66052 (Sdhc)|66925 (Sdhd)|12349 (Car2)|12351 (Car4)|56451 (Suclg1)|12896 (Cpt2)|231086 (Hadhb)|15107 (Hadh)|170718 (Idh3b)|68263 (Pdhb)|70335 (Reep6)|12908 (Crat)|13808 (Eno3)|11668 (Aldh1a1)|113868 (Acaa1a)|15356 (Hmgcl)|17001 (Ltc4s)|17449 (Mdh1)|13180 (Pcbd1)|12408 (Cbr1)|93747 (Echs1)|51798 (Ech1)|109857 (Cbr3)|114664 (Hsd17b11)|67460 (…
brown	8	MSigDB.MM3893	HALLMARK_OXIDATIVE_PHOSPHORYLATION (MSigDB)	MSigDB|MSigDB MH: NA	1.55922213887421e-08	0.0161661398736189	1.20552870049358e-05	36	0.0286624203821656	0.0102228047182176	2.80377266046056	1256	1256	0.184615384615385	195	HALLMARK_OXIDATIVE_PHOSPHORYLATION	66841 (Etfdh)|11370 (Acadvl)|12039 (Bckdha)|66052 (Sdhc)|66925 (Sdhd)|20930 (Surf1)|56451 (Suclg1)|26926 (Aifm1)|97212 (Hadha)|231086 (Hadhb)|170718 (Idh3b)|68263 (Pdhb)|55951 (Mpc1)|57279 (Slc25a20)|11757 (Prdx3)|11740 (Slc25a5)|113868 (Acaa1a)|17449 (Mdh1)|22333 (Vdac1)|12858 (Cox5a)|66046 (Ndufb5)|93747 (Echs1)|67863 (Slc25a11)|51798 (Ech1)|11949 (Atp5c1)|18674 (Slc25a3)|66447 (Mgst3)|67460 (D…
brown	9	GO:0072329	monocarboxylic acid catabolic process	GO.BP	1.92881203359209e-08	0.0199980774692455	1.45440563412694e-05	27	0.0214968152866242	0.00639580602883355	3.36107993108489	1256	1256	0.221311475409836	122	monocarboxylic acid catabolic process	11370 (Acadvl)|11409 (Acads)|11666 (Abcd1)|12896 (Cpt2)|12908 (Crat)|14073 (Faah)|15107 (Hadh)|19015 (Ppard)|19302 (Pex2)|19305 (Pex5)|52538 (Acaa2)|66841 (Etfdh)|67432 (Hoga1)|67460 (Decr1)|67528 (Nudt7)|67880 (Dcxr)|68631 (Cryl1)|69123 (Eci3)|71985 (Acad10)|93747 (Echs1)|97212 (Hadha)|109254 (Adtrp)|113868 (Acaa1a)|170789 (Acot8)|216136 (Ilvbl)|231086 (Hadhb)|270076 (Gcdh)
brown	10	GO:0009062	fatty acid catabolic process	GO.BP	2.73655070000954e-08	0.0283727765817549	2.00514322132543e-05	24	0.0191082802547771	0.00529488859764089	3.6088162956423	1256	1256	0.237623762376238	101	fatty acid catabolic process	11370 (Acadvl)|11409 (Acads)|11666 (Abcd1)|12896 (Cpt2)|12908 (Crat)|14073 (Faah)|15107 (Hadh)|19015 (Ppard)|19302 (Pex2)|19305 (Pex5)|52538 (Acaa2)|66841 (Etfdh)|67460 (Decr1)|67528 (Nudt7)|69123 (Eci3)|71985 (Acad10)|93747 (Echs1)|97212 (Hadha)|109254 (Adtrp)|113868 (Acaa1a)|170789 (Acot8)|216136 (Ilvbl)|231086 (Hadhb)|270076 (Gcdh)
brown	11	BioSystems.KEGG.mmu_M00085	Fatty acid biosynthesis, elongation, mitochondria (KEGG)	KEGG	8.05931035555067e-08	0.0835595745111778	5.38746450749051e-05	6	0.00477707006369427	0.000314547837483617	15.187101910828	1256	1256	1	6	Fatty acid biosynthesis, elongation, mitochondria	15107 (Hadh)|26922 (Mecr)|52538 (Acaa2)|93747 (Echs1)|97212 (Hadha)|231086 (Hadhb)
brown	12	BioSystems.KEGG.mmu00280	Valine, leucine and isoleucine degradation (KEGG)	KEGG	1.64952742575026e-07	0.171024323123728	0.000104029393627572	16	0.0127388535031847	0.00277850589777195	4.58478548251412	1256	1256	0.30188679245283	53	Valine, leucine and isoleucine degradation	11409 (Acads)|11669 (Aldh2)|12039 (Bckdha)|15107 (Hadh)|15356 (Hmgcl)|52538 (Acaa2)|58875 (Hibadh)|66904 (Pccb)|66948 (Acad8)|72535 (Aldh1b1)|93747 (Echs1)|97212 (Hadha)|113868 (Acaa1a)|227095 (Hibch)|231086 (Hadhb)|257633 (Acsf3)
brown	13	GO:0006635	fatty acid beta-oxidation	GO.BP	3.23216834108891e-07	0.335113799338771	0.000192152407877735	19	0.0151273885350318	0.00398427260812582	3.79677547770701	1256	1256	0.25	76	fatty acid beta-oxidation	11370 (Acadvl)|11409 (Acads)|11666 (Abcd1)|12896 (Cpt2)|12908 (Crat)|15107 (Hadh)|19015 (Ppard)|19302 (Pex2)|19305 (Pex5)|52538 (Acaa2)|66841 (Etfdh)|67460 (Decr1)|69123 (Eci3)|71985 (Acad10)|93747 (Echs1)|97212 (Hadha)|113868 (Acaa1a)|231086 (Hadhb)|270076 (Gcdh)
brown	14	MSigDB.MM15937	WP_FATTY_ACID_BETAOXIDATION (MSigDB)	MSigDB|MSigDB M2: NA|MSigDB M2: NA - CP:WIKIPATHWAYS	4.13855221597011e-07	0.429088404593554	0.000239446654349081	12	0.00955414012738853	0.00167758846657929	5.69516321656051	1256	1256	0.375	32	WP_FATTY_ACID_BETAOXIDATION	66853 (Pnpla2)|97212 (Hadha)|12908 (Crat)|270076 (Gcdh)|11409 (Acads)|93747 (Echs1)|12896 (Cpt2)|15107 (Hadh)|67460 (Decr1)|11370 (Acadvl)|231086 (Hadhb)|57279 (Slc25a20)
brown	15	MSigDB.MM15982	WP_FATTY_ACID_OXIDATION (MSigDB)	MSigDB|MSigDB M2: NA|MSigDB M2: NA - CP:WIKIPATHWAYS	5.311712989603e-07	0.55072265213243	0.00030028497935247	7	0.00557324840764331	0.000524246395806029	10.6309713375796	1256	1256	0.7	10	WP_FATTY_ACID_OXIDATION	214663 (Slc25a29)|11409 (Acads)|11370 (Acadvl)|93747 (Echs1)|12896 (Cpt2)|15107 (Hadh)|52538 (Acaa2)
brown	16	GO:0044242	cellular lipid catabolic process	GO.BP	1.2283531509771e-06	1	0.000633399232251456	34	0.0270700636942675	0.0111140235910878	2.43566728758563	1256	1256	0.160377358490566	212	cellular lipid catabolic process	11370 (Acadvl)|11409 (Acads)|11666 (Abcd1)|12896 (Cpt2)|12908 (Crat)|14073 (Faah)|15107 (Hadh)|15211 (Hexa)|15212 (Hexb)|17939 (Naga)|19015 (Ppard)|19302 (Pex2)|19305 (Pex5)|26394 (Lypla2)|26565 (Pla2g10)|52538 (Acaa2)|66082 (Abhd6)|66841 (Etfdh)|66853 (Pnpla2)|66857 (Plbd1)|67460 (Decr1)|67528 (Nudt7)|69123 (Eci3)|71985 (Acad10)|93747 (Echs1)|97212 (Hadha)|109254 (Adtrp)|113868 (Acaa1a)|170752 (…
brown	17	BioSystems.REACTOME.R-MMU-77350	Beta oxidation of hexanoyl-CoA to butanoyl-CoA (REACTOME)	REACTOME	1.22854555140169e-06	1	0.000633399232251456	5	0.00398089171974522	0.000262123197903014	15.187101910828	1256	1256	1	5	Beta oxidation of hexanoyl-CoA to butanoyl-CoA	11409 (Acads)|15107 (Hadh)|93747 (Echs1)|97212 (Hadha)|231086 (Hadhb)
brown	18	BioSystems.KEGG.mmu00480	Glutathione metabolism (KEGG)	KEGG	1.31546339173852e-06	1	0.000672526118472203	15	0.0119426751592357	0.00283093053735256	4.21863941967445	1256	1256	0.277777777777778	54	Glutathione metabolism	14862 (Gstm1)|14863 (Gstm2)|14864 (Gstm3)|14865 (Gstm4)|14866 (Gstm5)|14867 (Gstm6)|14871 (Gstt1)|14872 (Gstt2)|66116 (Nat8f1)|66447 (Mgst3)|68312 (Gstm7)|71522 (Ggt6)|75475 (Oplah)|76263 (Gstk1)|103140 (Gstt3)
brown	19	BioSystems.KEGG.mmu00980	Metabolism of xenobiotics by cytochrome P450 (KEGG)	KEGG	1.31546339173852e-06	1	0.000672526118472203	15	0.0119426751592357	0.00283093053735256	4.21863941967445	1256	1256	0.277777777777778	54	Metabolism of xenobiotics by cytochrome P450	12408 (Cbr1)|14862 (Gstm1)|14863 (Gstm2)|14864 (Gstm3)|14865 (Gstm4)|14866 (Gstm5)|14867 (Gstm6)|14871 (Gstt1)|14872 (Gstt2)|66447 (Mgst3)|68312 (Gstm7)|74134 (Cyp2s1)|76263 (Gstk1)|103140 (Gstt3)|109857 (Cbr3)
brown	20	BioSystems.REACTOME.R-MMU-77286	mitochondrial fatty acid beta-oxidation of saturated fatty acids (REACTOME)	REACTOME	5.69282917779533e-06	1	0.002486255616753	6	0.00477707006369427	0.000471821756225426	10.1247346072187	1256	1256	0.666666666666667	9	mitochondrial fatty acid beta-oxidation of saturated fatty acids	11370 (Acadvl)|11409 (Acads)|15107 (Hadh)|93747 (Echs1)|97212 (Hadha)|231086 (Hadhb)
brown	21	BioSystems.REACTOME.R-MMU-556833	Metabolism of lipids and lipoproteins (REACTOME)	REACTOME	5.74464435734386e-06	1	0.00250712127748381	73	0.0581210191082803	0.0341808650065531	1.70039637958657	1256	1256	0.111963190184049	652	Metabolism of lipids and lipoproteins	11370 (Acadvl)|11409 (Acads)|11666 (Abcd1)|11883 (Arsa)|12408 (Cbr1)|12896 (Cpt2)|12908 (Crat)|13595 (Ebp)|14073 (Faah)|14792 (Lpcat3)|15107 (Hadh)|15211 (Hexa)|15212 (Hexb)|15356 (Hmgcl)|15484 (Hsd11b2)|15486 (Hsd17b2)|16332 (Inppl1)|17001 (Ltc4s)|19015 (Ppard)|19341 (Rab4a)|20788 (Srebf2)|22259 (Nr1h3)|26378 (Decr2)|26565 (Pla2g10)|27384 (Akr1c13)|27388 (Ptdss2)|30960 (Vapa)|52538 (Acaa2)|52858…
brown	22	BioSystems.KEGG.mmu_M00087	beta-Oxidation (KEGG)	KEGG	6.36747478810655e-06	1	0.00275077033337799	7	0.00557324840764331	0.000681520314547837	8.17767025967663	1256	1256	0.538461538461538	13	beta-Oxidation	11370 (Acadvl)|15107 (Hadh)|52538 (Acaa2)|93747 (Echs1)|97212 (Hadha)|113868 (Acaa1a)|231086 (Hadhb)
brown	23	BioSystems.REACTOME.R-MMU-1428517	The citric acid (TCA) cycle and respiratory electron transport (REACTOME)	REACTOME	8.30301190061023e-06	1	0.00343795094354948	23	0.018312101910828	0.00665792922673657	2.75042003109484	1256	1256	0.181102362204724	127	The citric acid (TCA) cycle and respiratory electron transport	11947 (Atp5b)|11949 (Atp5c1)|11950 (Atp5pb)|14651 (Hagh)|18604 (Pdk2)|19015 (Ppard)|22228 (Ucp2)|56451 (Suclg1)|66046 (Ndufb5)|66052 (Sdhc)|66108 (Ndufa9)|66841 (Etfdh)|66925 (Sdhd)|67264 (Ndufb8)|68055 (Dmac2l)|68263 (Pdhb)|68472 (Tmem126b)|70316 (Ndufab1)|73694 (Ndufaf7)|76826 (Nubpl)|78330 (Ndufv3)|170718 (Idh3b)|210582 (Coq10a)
brown	24	BioSystems.KEGG.mmu00511	Other glycan degradation (KEGG)	KEGG	8.33241738562009e-06	1	0.00344874930329341	8	0.00636942675159236	0.000943643512450852	6.74982307147912	1256	1256	0.444444444444444	18	Other glycan degradation	11593 (Aga)|15211 (Hexa)|15212 (Hexb)|17160 (Man2b2)|71665 (Fuca1)|217364 (Engase)|230101 (Gba2)|238023 (Hexdc)
brown	25	GO:0019395	fatty acid oxidation	GO.BP	1.00774757573199e-05	1	0.00404977034302144	21	0.0167197452229299	0.00581913499344692	2.87323549664314	1256	1256	0.189189189189189	111	fatty acid oxidation	11370 (Acadvl)|11409 (Acads)|11666 (Abcd1)|12896 (Cpt2)|12908 (Crat)|15107 (Hadh)|19015 (Ppard)|19302 (Pex2)|19305 (Pex5)|52538 (Acaa2)|66841 (Etfdh)|67460 (Decr1)|69123 (Eci3)|71985 (Acad10)|72674 (Adipor1)|93747 (Echs1)|97212 (Hadha)|113868 (Acaa1a)|216136 (Ilvbl)|231086 (Hadhb)|270076 (Gcdh)
brown	26	BioSystems.KEGG.mmu00071	Fatty acid degradation (KEGG)	KEGG	1.09532133287776e-05	1	0.00433946473251174	12	0.00955414012738853	0.00220183486238532	4.33917197452229	1256	1256	0.285714285714286	42	Fatty acid degradation	11370 (Acadvl)|11409 (Acads)|11669 (Aldh2)|12896 (Cpt2)|15107 (Hadh)|52538 (Acaa2)|72535 (Aldh1b1)|93747 (Echs1)|97212 (Hadha)|113868 (Acaa1a)|231086 (Hadhb)|270076 (Gcdh)
brown	27	GO:0006575	cellular modified amino acid metabolic process	GO.BP	1.1462147172126e-05	1	0.00451007433974862	29	0.0230891719745223	0.00969855832241153	2.38068084007574	1256	1256	0.156756756756757	185	cellular modified amino acid metabolic process	11615 (Ahcyl)|12716 (Ckmt1)|12896 (Cpt2)|12908 (Crat)|13370 (Dio1)|14651 (Hagh)|14792 (Lpcat3)|14862 (Gstm1)|14863 (Gstm2)|14864 (Gstm3)|14865 (Gstm4)|14866 (Gstm5)|14867 (Gstm6)|14871 (Gstt1)|14872 (Gstt2)|18537 (Pcmt1)|26565 (Pla2g10)|27388 (Ptdss2)|66071 (Ethe1)|66116 (Nat8f1)|67432 (Hoga1)|68312 (Gstm7)|70266 (Kyat1)|71522 (Ggt6)|75475 (Oplah)|76263 (Gstk1)|103140 (Gstt3)|107885 (Mthfs)|22326…
brown	28	GO:0006749	glutathione metabolic process	GO.BP	2.01068167344702e-05	1	0.00730237690582569	16	0.0127388535031847	0.00387942332896461	3.2836977104493	1256	1256	0.216216216216216	74	glutathione metabolic process	14651 (Hagh)|14862 (Gstm1)|14863 (Gstm2)|14864 (Gstm3)|14865 (Gstm4)|14866 (Gstm5)|14867 (Gstm6)|14871 (Gstt1)|14872 (Gstt2)|66071 (Ethe1)|66116 (Nat8f1)|68312 (Gstm7)|71522 (Ggt6)|75475 (Oplah)|76263 (Gstk1)|103140 (Gstt3)
brown	29	BioSystems.REACTOME.R-MMU-535734	Fatty acid, triacylglycerol, and ketone body metabolism (REACTOME)	REACTOME	2.63392142454843e-05	1	0.00916142422584271	23	0.018312101910828	0.00712975098296199	2.5684069408018	1256	1256	0.169117647058824	136	Fatty acid, triacylglycerol, and ketone body metabolism	11370 (Acadvl)|11409 (Acads)|12896 (Cpt2)|15107 (Hadh)|15356 (Hmgcl)|19015 (Ppard)|26378 (Decr2)|52538 (Acaa2)|54397 (Ppt2)|55979 (Agpat1)|57279 (Slc25a20)|66834 (Acot13)|66904 (Pccb)|67460 (Decr1)|70316 (Ndufab1)|71985 (Acad10)|75778 (Them4)|93747 (Echs1)|97212 (Hadha)|109136 (Mmaa)|170789 (Acot8)|231086 (Hadhb)|257633 (Acsf3)
brown	30	GO:0034440	lipid oxidation	GO.BP	2.65975381657167e-05	1	0.00924766611352127	21	0.0167197452229299	0.00618610747051114	2.70278932311346	1256	1256	0.177966101694915	118	lipid oxidation	11370 (Acadvl)|11409 (Acads)|11666 (Abcd1)|12896 (Cpt2)|12908 (Crat)|15107 (Hadh)|19015 (Ppard)|19302 (Pex2)|19305 (Pex5)|52538 (Acaa2)|66841 (Etfdh)|67460 (Decr1)|69123 (Eci3)|71985 (Acad10)|72674 (Adipor1)|93747 (Echs1)|97212 (Hadha)|113868 (Acaa1a)|216136 (Ilvbl)|231086 (Hadhb)|270076 (Gcdh)
brown	31	GO:0009060	aerobic respiration	GO.BP	7.19514446039459e-05	1	0.0214490607754249	25	0.0199044585987261	0.00859764089121887	2.31510699860183	1256	1256	0.152439024390244	164	aerobic respiration	11666 (Abcd1)|11947 (Atp5b)|11949 (Atp5c1)|11950 (Atp5pb)|12122 (Bid)|12858 (Cox5a)|12865 (Cox7a1)|14467 (Nipsnap2)|17449 (Mdh1)|27369 (Dguok)|56451 (Suclg1)|66046 (Ndufb5)|66052 (Sdhc)|66108 (Ndufa9)|66925 (Sdhd)|67264 (Ndufb8)|67914 (Coq9)|68263 (Pdhb)|68943 (Pink1)|69089 (Oxa1l)|70316 (Ndufab1)|76824 (Mtfr1l)|78330 (Ndufv3)|170718 (Idh3b)|215951 (Afg1l)
brown	32	BioSystems.KEGG.mmu01200	Carbon metabolism (KEGG)	KEGG	7.44893295438373e-05	1	0.0220660379387677	19	0.0151273885350318	0.00566186107470511	2.67180496579382	1256	1256	0.175925925925926	108	Carbon metabolism	11409 (Acads)|13808 (Eno3)|14120 (Fbp2)|14718 (Got1)|17449 (Mdh1)|19895 (Rpia)|56451 (Suclg1)|66052 (Sdhc)|66904 (Pccb)|66925 (Sdhd)|67078 (Pgp)|68263 (Pdhb)|93747 (Echs1)|97212 (Hadha)|170718 (Idh3b)|225913 (Tkfc)|227095 (Hibch)|230163 (Aldob)|434437 (Amt)
brown	33	BioSystems.REACTOME.R-MMU-77310	Beta oxidation of lauroyl-CoA to decanoyl-CoA-CoA (REACTOME)	REACTOME	8.86544767831376e-05	1	0.0255824299372589	4	0.00318471337579618	0.000262123197903014	12.1496815286624	1256	1256	0.8	5	Beta oxidation of lauroyl-CoA to decanoyl-CoA-CoA	15107 (Hadh)|93747 (Echs1)|97212 (Hadha)|231086 (Hadhb)
brown	34	BioSystems.REACTOME.R-MMU-77346	Beta oxidation of decanoyl-CoA to octanoyl-CoA-CoA (REACTOME)	REACTOME	8.86544767831376e-05	1	0.0255824299372589	4	0.00318471337579618	0.000262123197903014	12.1496815286624	1256	1256	0.8	5	Beta oxidation of decanoyl-CoA to octanoyl-CoA-CoA	15107 (Hadh)|93747 (Echs1)|97212 (Hadha)|231086 (Hadhb)
brown	35	BioSystems.REACTOME.R-MMU-77348	Beta oxidation of octanoyl-CoA to hexanoyl-CoA (REACTOME)	REACTOME	8.86544767831376e-05	1	0.0255824299372589	4	0.00318471337579618	0.000262123197903014	12.1496815286624	1256	1256	0.8	5	Beta oxidation of octanoyl-CoA to hexanoyl-CoA	15107 (Hadh)|93747 (Echs1)|97212 (Hadha)|231086 (Hadhb)
brown	36	BioSystems.KEGG.mmu00982	Drug metabolism - cytochrome P450 (KEGG)	KEGG	0.000134715810871056	1	0.0359705990916145	12	0.00955414012738853	0.00277850589777195	3.43858911188559	1256	1256	0.226415094339623	53	Drug metabolism - cytochrome P450	14862 (Gstm1)|14863 (Gstm2)|14864 (Gstm3)|14865 (Gstm4)|14866 (Gstm5)|14867 (Gstm6)|14871 (Gstt1)|14872 (Gstt2)|66447 (Mgst3)|68312 (Gstm7)|76263 (Gstk1)|103140 (Gstt3)
brown	37	BioSystems.KEGG.mmu05204	Chemical carcinogenesis (KEGG)	KEGG	0.000135568353397988	1	0.0361518398533594	14	0.0111464968152866	0.0036173001310616	3.08144096741438	1256	1256	0.202898550724638	69	Chemical carcinogenesis	12408 (Cbr1)|14862 (Gstm1)|14863 (Gstm2)|14864 (Gstm3)|14865 (Gstm4)|14866 (Gstm5)|14867 (Gstm6)|14871 (Gstt1)|14872 (Gstt2)|66447 (Mgst3)|68312 (Gstm7)|70266 (Kyat1)|76263 (Gstk1)|103140 (Gstt3)
brown	38	MSigDB.MM15814	WP_ELECTRON_TRANSPORT_CHAIN (MSigDB)	MSigDB|MSigDB M2: NA|MSigDB M2: NA - CP:WIKIPATHWAYS	0.000149442813521409	1	0.0392063523789232	15	0.0119426751592357	0.00408912188728702	2.92059652131308	1256	1256	0.192307692307692	78	WP_ELECTRON_TRANSPORT_CHAIN	70316 (Ndufab1)|20930 (Surf1)|11947 (Atp5b)|11949 (Atp5c1)|11740 (Slc25a5)|66052 (Sdhc)|66108 (Ndufa9)|11950 (Atp5pb)|12858 (Cox5a)|68055 (Dmac2l)|66046 (Ndufb5)|22228 (Ucp2)|66925 (Sdhd)|78330 (Ndufv3)|12865 (Cox7a1)
brown	39	GO:0032509	endosome transport via multivesicular body sorting pathway	GO.BP	0.000158967206391275	1	0.0413006498527566	9	0.0071656050955414	0.00167758846657929	4.27137241242038	1256	1256	0.28125	32	endosome transport via multivesicular body sorting pathway	66530 (Ubxn6)|68192 (Leprotl1)|75608 (Chmp4b)|76959 (Chmp5)|104831 (Ptpn23)|116733 (Vps4a)|208092 (Chmp6)|230514 (Leprot)|234852 (Chmp1a)
brown	40	GO:0045324	late endosome to vacuole transport	GO.BP	0.000185124106604408	1	0.0467230172152637	8	0.00636942675159236	0.00136304062909567	4.67295443410093	1256	1256	0.307692307692308	26	late endosome to vacuole transport	68192 (Leprotl1)|75608 (Chmp4b)|76959 (Chmp5)|104831 (Ptpn23)|116733 (Vps4a)|208092 (Chmp6)|230514 (Leprot)|234852 (Chmp1a)
brown2	1	GO:0010756	positive regulation of plasminogen activation	GO.BP	0.0351040341182268	1	1	1	0.0117647058823529	0.000419397116644823	28.0514705882353	86	85	0.125	8	positive regulation of plasminogen activation	433182 (Eno1b)
brown2	2	GO:1903298	negative regulation of hypoxia-induced intrinsic apoptotic signaling pathway	GO.BP	0.0351040341182268	1	1	1	0.0117647058823529	0.000419397116644823	28.0514705882353	86	85	0.125	8	negative regulation of hypoxia-induced intrinsic apoptotic signaling pathway	433182 (Eno1b)
brown2	3	GO:1903297	regulation of hypoxia-induced intrinsic apoptotic signaling pathway	GO.BP	0.0394055056187224	1	1	1	0.0117647058823529	0.000471821756225426	24.9346405228758	86	85	0.111111111111111	9	regulation of hypoxia-induced intrinsic apoptotic signaling pathway	433182 (Eno1b)
brown2	4	BioSystems.KEGG.mmu_M00002	Glycolysis, core module involving three-carbon compounds (KEGG)	KEGG	0.0479516775200651	1	1	1	0.0117647058823529	0.000576671035386632	20.4010695187166	86	85	0.0909090909090909	11	Glycolysis, core module involving three-carbon compounds	433182 (Eno1b)
brown2	5	GO:1990144	intrinsic apoptotic signaling pathway in response to hypoxia	GO.BP	0.0521965425751844	1	1	1	0.0117647058823529	0.000629095674967235	18.7009803921569	86	85	0.0833333333333333	12	intrinsic apoptotic signaling pathway in response to hypoxia	433182 (Eno1b)
brown2	6	GO:1900038	negative regulation of cellular response to hypoxia	GO.BP	0.0606302398774636	1	1	1	0.0117647058823529	0.00073394495412844	16.0294117647059	86	85	0.0714285714285714	14	negative regulation of cellular response to hypoxia	433182 (Eno1b)
brown2	7	GO:2001171	positive regulation of ATP biosynthetic process	GO.BP	0.068989767981832	1	1	1	0.0117647058823529	0.000838794233289646	14.0257352941176	86	85	0.0625	16	positive regulation of ATP biosynthetic process	433182 (Eno1b)
brown2	8	BioSystems.KEGG.mmu_M00003	Gluconeogenesis, oxaloacetate => fructose-6P (KEGG)	KEGG	0.068989767981832	1	1	1	0.0117647058823529	0.000838794233289646	14.0257352941176	86	85	0.0625	16	Gluconeogenesis, oxaloacetate => fructose-6P	433182 (Eno1b)
brown2	9	GO:0006735	NADH regeneration	GO.BP	0.0731419202312439	1	1	1	0.0117647058823529	0.000891218872870249	13.2006920415225	86	85	0.0588235294117647	17	NADH regeneration	433182 (Eno1b)
brown2	10	GO:0010755	regulation of plasminogen activation	GO.BP	0.0731419202312439	1	1	1	0.0117647058823529	0.000891218872870249	13.2006920415225	86	85	0.0588235294117647	17	regulation of plasminogen activation	433182 (Eno1b)
coral	1	GO:0046942	carboxylic acid transport	GO.BP	3.32427762758912e-05	1	0.0111758678291356	7	0.104477611940299	0.0135255570117955	7.72445909984959	67	67	0.0271317829457364	258	carboxylic acid transport	20186 (Nr1h4)|27421 (Abcc6)|30962 (Slc7a9)|56774 (Slc6a14)|102680 (Slc6a20a)|235504 (Slc17a5)|319848 (Slc17a4)
coral	2	BioSystems.REACTOME.R-MMU-211945	Phase 1 - Functionalization of compounds (REACTOME)	REACTOME	5.45254914824654e-05	1	0.0169563484621932	5	0.0746268656716418	0.00608125819134993	12.2716160576428	67	67	0.0431034482758621	116	Phase 1 - Functionalization of compounds	13113 (Cyp3a13)|20186 (Nr1h4)|64385 (Cyp4f14)|76507 (Aoc1)|234669 (Ces2b)
coral	3	GO:0015739	sialic acid transport	GO.BP	0.00012071178116623	1	0.032806013212948	2	0.0298507462686567	0.000262123197903014	113.880597014925	67	67	0.4	5	sialic acid transport	235504 (Slc17a5)|319848 (Slc17a4)
coral	4	BioSystems.REACTOME.R-MMU-352230	Amino acid transport across the plasma membrane (REACTOME)	REACTOME	0.000141764085379603	1	0.0375376179268902	3	0.0447761194029851	0.00152031454783748	29.4518785383428	67	67	0.103448275862069	29	Amino acid transport across the plasma membrane	30962 (Slc7a9)|56774 (Slc6a14)|102680 (Slc6a20a)
coral	5	BioSystems.REACTOME.R-MMU-425366	Transport of glucose and other sugars, bile salts and organic acids, metal ions and amine compounds (REACTOME)	REACTOME	0.000197875236499594	1	0.0494477291406776	4	0.0597014925373134	0.00429882044560944	13.887877684747	67	67	0.0487804878048781	82	Transport of glucose and other sugars, bile salts and organic acids, metal ions and amine compounds	53945 (Slc40a1)|56774 (Slc6a14)|102680 (Slc6a20a)|117591 (Slc2a9)
coral	6	BioSystems.REACTOME.R-MMU-425407	SLC-mediated transmembrane transport (REACTOME)	REACTOME	0.000214188382161737	1	0.0527612801454849	6	0.0895522388059701	0.0127916120576671	7.00085637386836	67	67	0.0245901639344262	244	SLC-mediated transmembrane transport	30962 (Slc7a9)|53945 (Slc40a1)|56774 (Slc6a14)|102680 (Slc6a20a)|117591 (Slc2a9)|235504 (Slc17a5)
coral	7	GO:1901523	icosanoid catabolic process	GO.BP	0.000335696738262789	1	0.0756966210971653	2	0.0298507462686567	0.000419397116644823	71.1753731343284	67	67	0.25	8	icosanoid catabolic process	15446 (Hpgd)|64385 (Cyp4f14)
coral	8	MSigDB.MM15902	WP_TRYPTOPHAN_METABOLISM (MSigDB)	MSigDB|MSigDB M2: NA|MSigDB M2: NA - CP:WIKIPATHWAYS	0.000345776269275508	1	0.0775188879837356	3	0.0447761194029851	0.00204456094364351	21.9001148105626	67	67	0.0769230769230769	39	WP_TRYPTOPHAN_METABOLISM	76507 (Aoc1)|64385 (Cyp4f14)|11671 (Aldh3a2)
coral	9	GO:1901568	fatty acid derivative metabolic process	GO.BP	0.000372875732884122	1	0.0819068946737545	3	0.0447761194029851	0.00209698558322412	21.3526119402985	67	67	0.075	40	fatty acid derivative metabolic process	11671 (Aldh3a2)|15446 (Hpgd)|64385 (Cyp4f14)
coral	10	GO:0015804	neutral amino acid transport	GO.BP	0.000401305573986746	1	0.0869362368479002	3	0.0447761194029851	0.00214941022280472	20.8318165271205	67	67	0.0731707317073171	41	neutral amino acid transport	30962 (Slc7a9)|56774 (Slc6a14)|102680 (Slc6a20a)
coral1	1	GO:1901605	alpha-amino acid metabolic process	GO.BP	7.81281054004464e-08	0.081003844704026	5.24636299896541e-05	10	0.0892857142857143	0.0091218872870249	9.78807471264368	112	112	0.0574712643678161	174	alpha-amino acid metabolic process	12411 (Cbs)|12583 (Cdo1)|18416 (Otc)|56357 (Ivd)|67547 (Slc39a8)|78038 (Mccc2)|104923 (Adi1)|214579 (Aldh5a1)|217830 (Dglucy)|246277 (Csad)
coral1	2	GO:0009093	cysteine catabolic process	GO.BP	7.84879142614245e-07	0.81376897409559	0.00042295684724303	3	0.0267857142857143	0.000209698558322412	127.734375	112	112	0.75	4	cysteine catabolic process	12411 (Cbs)|12583 (Cdo1)|246277 (Csad)
coral1	3	GO:0019448	L-cysteine catabolic process	GO.BP	7.84879142614245e-07	0.81376897409559	0.00042295684724303	3	0.0267857142857143	0.000209698558322412	127.734375	112	112	0.75	4	L-cysteine catabolic process	12411 (Cbs)|12583 (Cdo1)|246277 (Csad)
coral1	4	GO:0046439	L-cysteine metabolic process	GO.BP	7.84879142614245e-07	0.81376897409559	0.00042295684724303	3	0.0267857142857143	0.000209698558322412	127.734375	112	112	0.75	4	L-cysteine metabolic process	12411 (Cbs)|12583 (Cdo1)|246277 (Csad)
coral1	5	GO:0009063	cellular amino acid catabolic process	GO.BP	1.07374530700132e-06	1	0.00056197260184827	7	0.0625	0.00477064220183486	13.1009615384615	112	112	0.0769230769230769	91	cellular amino acid catabolic process	12411 (Cbs)|12583 (Cdo1)|18416 (Otc)|56357 (Ivd)|78038 (Mccc2)|214579 (Aldh5a1)|246277 (Csad)
coral1	6	GO:1901606	alpha-amino acid catabolic process	GO.BP	4.79405145173526e-06	1	0.0021350991828053	6	0.0535714285714286	0.00387942332896461	13.8091216216216	112	112	0.0810810810810811	74	alpha-amino acid catabolic process	12411 (Cbs)|12583 (Cdo1)|18416 (Otc)|56357 (Ivd)|78038 (Mccc2)|246277 (Csad)
coral1	7	GO:0000098	sulfur amino acid catabolic process	GO.BP	6.77980066656296e-06	1	0.00289806831601316	3	0.0267857142857143	0.00036697247706422	72.9910714285714	112	112	0.428571428571429	7	sulfur amino acid catabolic process	12411 (Cbs)|12583 (Cdo1)|246277 (Csad)
coral1	8	GO:0019452	L-cysteine catabolic process to taurine	GO.BP	3.41691894341017e-05	1	0.0114263978577775	2	0.0178571428571429	0.000104849279161206	170.3125	112	112	1	2	L-cysteine catabolic process to taurine	12583 (Cdo1)|246277 (Csad)
coral1	9	GO:0000096	sulfur amino acid metabolic process	GO.BP	3.56740479160621e-05	1	0.011843464063963	4	0.0357142857142857	0.00167758846657929	21.2890625	112	112	0.125	32	sulfur amino acid metabolic process	12411 (Cbs)|12583 (Cdo1)|104923 (Adi1)|246277 (Csad)
coral1	10	GO:0046395	carboxylic acid catabolic process	GO.BP	4.11637629504861e-05	1	0.013362216260854	8	0.0714285714285714	0.0113237221494102	6.30787037037037	112	112	0.037037037037037	216	carboxylic acid catabolic process	12411 (Cbs)|12583 (Cdo1)|18416 (Otc)|20322 (Sord)|56357 (Ivd)|78038 (Mccc2)|214579 (Aldh5a1)|246277 (Csad)
coral1	11	GO:0006534	cysteine metabolic process	GO.BP	4.17116700504021e-05	1	0.0135189100348913	3	0.0267857142857143	0.000629095674967235	42.578125	112	112	0.25	12	cysteine metabolic process	12411 (Cbs)|12583 (Cdo1)|246277 (Csad)
coral1	12	GO:0016054	organic acid catabolic process	GO.BP	4.39402074517166e-05	1	0.0141263747620463	8	0.0714285714285714	0.0114285714285714	6.25	112	112	0.036697247706422	218	organic acid catabolic process	12411 (Cbs)|12583 (Cdo1)|18416 (Otc)|20322 (Sord)|56357 (Ivd)|78038 (Mccc2)|214579 (Aldh5a1)|246277 (Csad)
coral1	13	GO:0009071	serine family amino acid catabolic process	GO.BP	5.39932564079102e-05	1	0.0168312207425654	3	0.0267857142857143	0.000681520314547837	39.3028846153846	112	112	0.230769230769231	13	serine family amino acid catabolic process	12411 (Cbs)|12583 (Cdo1)|246277 (Csad)
coral1	14	BioSystems.KEGG.mmu_M00036	Leucine degradation, leucine => acetoacetate + acetyl-CoA (KEGG)	KEGG	5.39932564079102e-05	1	0.0168312207425654	3	0.0267857142857143	0.000681520314547837	39.3028846153846	112	112	0.230769230769231	13	Leucine degradation, leucine => acetoacetate + acetyl-CoA	56357 (Ivd)|72039 (Mccc1)|78038 (Mccc2)
coral2	1	GO:0006986	response to unfolded protein	GO.BP	4.34147155397966e-06	1	0.00195963101390446	7	0.0630630630630631	0.00592398427260813	10.6453798931675	111	111	0.0619469026548673	113	response to unfolded protein	19255 (Ptpn2)|50527 (Ero1a)|67812 (Ubxn4)|72265 (Tram1)|110920 (Hspa13)|116891 (Derl2)|100037258 (Dnajc3)
coral2	2	GO:0035966	response to topologically incorrect protein	GO.BP	1.40131248674904e-05	1	0.00536915002498632	7	0.0630630630630631	0.00707732634338139	8.91057724391058	111	111	0.0518518518518519	135	response to topologically incorrect protein	19255 (Ptpn2)|50527 (Ero1a)|67812 (Ubxn4)|72265 (Tram1)|110920 (Hspa13)|116891 (Derl2)|100037258 (Dnajc3)
coral2	3	GO:0034620	cellular response to unfolded protein	GO.BP	0.000154079632559705	1	0.0402091607538291	5	0.045045045045045	0.00456094364351245	9.87625556591074	111	111	0.0574712643678161	87	cellular response to unfolded protein	19255 (Ptpn2)|50527 (Ero1a)|110920 (Hspa13)|116891 (Derl2)|100037258 (Dnajc3)
coral2	4	GO:1990036	calcium ion import into sarcoplasmic reticulum	GO.BP	0.000199823122389801	1	0.0498024547785395	2	0.018018018018018	0.000209698558322412	85.9234234234234	111	111	0.5	4	calcium ion import into sarcoplasmic reticulum	11938 (Atp2a2)|230709 (Zmpste24)
coral2	5	BioSystems.KEGG.mmu04141	Protein processing in endoplasmic reticulum (KEGG)	KEGG	0.000303474244055071	1	0.0697350452194703	6	0.0540540540540541	0.00817824377457405	6.60949410949411	111	111	0.0384615384615385	156	Protein processing in endoplasmic reticulum	12330 (Canx)|50527 (Ero1a)|67437 (Ssr3)|72265 (Tram1)|116891 (Derl2)|100037258 (Dnajc3)
coral2	6	GO:0006457	protein folding	GO.BP	0.000324927815519152	1	0.0736688735081525	6	0.0540540540540541	0.00828309305373526	6.52582962709545	111	111	0.0379746835443038	158	protein folding	12330 (Canx)|22327 (Vbp1)|50527 (Ero1a)|66917 (Chordc1)|110920 (Hspa13)|100037258 (Dnajc3)
coral2	7	GO:0034975	protein folding in endoplasmic reticulum	GO.BP	0.00033177080018819	1	0.0749091070996336	2	0.018018018018018	0.000262123197903014	68.7387387387387	111	111	0.4	5	protein folding in endoplasmic reticulum	50527 (Ero1a)|100037258 (Dnajc3)
coral2	8	GO:0032006	regulation of TOR signaling	GO.BP	0.000370639077497064	1	0.0815711230442741	5	0.045045045045045	0.0055045871559633	8.18318318318318	111	111	0.0476190476190476	105	regulation of TOR signaling	15251 (Hif1a)|72124 (Seh1l)|73205 (C9orf72)|230709 (Zmpste24)|231510 (Gpat3)
coral2	9	GO:0035967	cellular response to topologically incorrect protein	GO.BP	0.000404320279634568	1	0.0874796536910179	5	0.045045045045045	0.00560943643512451	8.03022648817041	111	111	0.0467289719626168	107	cellular response to topologically incorrect protein	19255 (Ptpn2)|50527 (Ero1a)|110920 (Hspa13)|116891 (Derl2)|100037258 (Dnajc3)
coral2	10	GO:1990116	ribosome-associated ubiquitin-dependent protein catabolic process	GO.BP	0.000495762666911792	1	0.102474222319673	2	0.018018018018018	0.000314547837483617	57.2822822822823	111	111	0.333333333333333	6	ribosome-associated ubiquitin-dependent protein catabolic process	56404 (Trip4)|66244 (Nemf)
coral3	1	GO:0072659	protein localization to plasma membrane	GO.BP	6.2064064425191e-07	0.643485185085534	0.000345402675837646	9	0.142857142857143	0.0158322411533421	9.02317880794702	63	63	0.0298013245033113	302	protein localization to plasma membrane	11461 (Actb)|11652 (Akt2)|12048 (Bcl2l1)|13660 (Ehd1)|16400 (Itga3)|21937 (Tnfrsf1a)|53869 (Rab11a)|54411 (Atp6ap1)|67268 (Myl12a)
coral3	2	BioSystems.KEGG.mmu05145	Toxoplasmosis (KEGG)	KEGG	1.13320532357749e-06	1	0.000589817442333199	6	0.0952380952380952	0.0053997378768021	17.6375404530744	63	63	0.058252427184466	103	Toxoplasmosis	11652 (Akt2)|12048 (Bcl2l1)|14678 (Gnai2)|17874 (Myd88)|19697 (Rela)|21937 (Tnfrsf1a)
coral3	3	GO:1901028	regulation of mitochondrial outer membrane permeabilization involved in apoptotic signaling pathway	GO.BP	1.29716674948505e-06	1	0.00066579844712876	4	0.0634920634920635	0.00131061598951507	48.4444444444444	63	63	0.16	25	regulation of mitochondrial outer membrane permeabilization involved in apoptotic signaling pathway	12048 (Bcl2l1)|14629 (Gclc)|15937 (Ier3)|54673 (Sh3glb1)
coral3	4	BioSystems.KEGG.mmu04071	Sphingolipid signaling pathway (KEGG)	KEGG	2.39138131827057e-06	1	0.00116513312116235	6	0.0952380952380952	0.00613368283093054	15.5270655270655	63	63	0.0512820512820513	117	Sphingolipid signaling pathway	11652 (Akt2)|11848 (Rhoa)|14678 (Gnai2)|19697 (Rela)|21937 (Tnfrsf1a)|76893 (Cers2)
coral3	5	GO:1905475	regulation of protein localization to membrane	GO.BP	3.45289778514335e-06	1	0.001609494710559	7	0.111111111111111	0.010170380078637	10.9249713631157	63	63	0.0360824742268041	194	regulation of protein localization to membrane	11461 (Actb)|11652 (Akt2)|12048 (Bcl2l1)|16400 (Itga3)|17913 (Myo1c)|53869 (Rab11a)|54673 (Sh3glb1)
coral3	6	BioSystems.KEGG.mmu04510	Focal adhesion (KEGG)	KEGG	3.45289778514335e-06	1	0.001609494710559	7	0.111111111111111	0.010170380078637	10.9249713631157	63	63	0.0360824742268041	194	Focal adhesion	11461 (Actb)|11652 (Akt2)|11848 (Rhoa)|16400 (Itga3)|16419 (Itgb5)|22793 (Zyx)|67268 (Myl12a)
coral3	7	MSigDB.MM3860	HALLMARK_TNFA_SIGNALING_VIA_NFKB (MSigDB)	MSigDB|MSigDB MH: NA	3.57225386505601e-06	1	0.00165789677051074	7	0.111111111111111	0.0102228047182176	10.8689458689459	63	63	0.0358974358974359	195	HALLMARK_TNFA_SIGNALING_VIA_NFKB	22151 (Tubb2a)|13660 (Ehd1)|54720 (Rcan1)|16878 (Lif)|19697 (Rela)|22695 (Zfp36)|15937 (Ier3)
coral3	8	BioSystems.KEGG.mmu04210	Apoptosis (KEGG)	KEGG	4.41027539104478e-06	1	0.00198809078592972	6	0.0952380952380952	0.00681520314547837	13.974358974359	63	63	0.0461538461538462	130	Apoptosis	11461 (Actb)|11652 (Akt2)|12048 (Bcl2l1)|19697 (Rela)|21937 (Tnfrsf1a)|23882 (Gadd45g)
coral3	9	GO:0097345	mitochondrial outer membrane permeabilization	GO.BP	4.65079838467642e-06	1	0.00207575762876435	4	0.0634920634920635	0.0017824377457405	35.6209150326797	63	63	0.117647058823529	34	mitochondrial outer membrane permeabilization	12048 (Bcl2l1)|14629 (Gclc)|15937 (Ier3)|54673 (Sh3glb1)
coral3	10	GO:1901029	negative regulation of mitochondrial outer membrane permeabilization involved in apoptotic signaling pathway	GO.BP	5.5592558399966e-06	1	0.0024412879834626	3	0.0476190476190476	0.000576671035386632	82.5757575757576	63	63	0.272727272727273	11	negative regulation of mitochondrial outer membrane permeabilization involved in apoptotic signaling pathway	12048 (Bcl2l1)|14629 (Gclc)|15937 (Ier3)
coral3	11	GO:1902110	positive regulation of mitochondrial membrane permeability involved in apoptotic process	GO.BP	6.57433275481555e-06	1	0.00282366230109975	4	0.0634920634920635	0.00193971166448231	32.7327327327327	63	63	0.108108108108108	37	positive regulation of mitochondrial membrane permeability involved in apoptotic process	12048 (Bcl2l1)|14629 (Gclc)|15937 (Ier3)|54673 (Sh3glb1)
coral3	12	GO:1902117	positive regulation of organelle assembly	GO.BP	7.06164432441272e-06	1	0.00300446634463585	5	0.0793650793650794	0.00424639580602883	18.6899862825789	63	63	0.0617283950617284	81	positive regulation of organelle assembly	11848 (Rhoa)|53860 (Septin9)|54673 (Sh3glb1)|64143 (Ralb)|68112 (Entr1)
coral3	13	GO:0032465	regulation of cytokinesis	GO.BP	7.50117540641013e-06	1	0.00316922521221242	5	0.0793650793650794	0.00429882044560944	18.4620596205962	63	63	0.0609756097560976	82	regulation of cytokinesis	11848 (Rhoa)|12048 (Bcl2l1)|53869 (Rab11a)|54673 (Sh3glb1)|68112 (Entr1)
coral3	14	GO:1902686	mitochondrial outer membrane permeabilization involved in programmed cell death	GO.BP	8.14713537925864e-06	1	0.00338693469859599	4	0.0634920634920635	0.00204456094364351	31.0541310541311	63	63	0.102564102564103	39	mitochondrial outer membrane permeabilization involved in programmed cell death	12048 (Bcl2l1)|14629 (Gclc)|15937 (Ier3)|54673 (Sh3glb1)
coral3	15	GO:2001234	negative regulation of apoptotic signaling pathway	GO.BP	9.95992832156986e-06	1	0.00401967044111725	7	0.111111111111111	0.0119528178243775	9.2958089668616	63	63	0.0307017543859649	228	negative regulation of apoptotic signaling pathway	12048 (Bcl2l1)|14629 (Gclc)|14678 (Gnai2)|15937 (Ier3)|19246 (Ptpn1)|19697 (Rela)|54673 (Sh3glb1)
coral3	16	GO:0032386	regulation of intracellular transport	GO.BP	1.09250916161301e-05	1	0.00433163380051112	8	0.126984126984127	0.0169855832241153	7.47599451303155	63	63	0.0246913580246914	324	regulation of intracellular transport	11652 (Akt2)|13660 (Ehd1)|15937 (Ier3)|17913 (Myo1c)|19246 (Ptpn1)|21937 (Tnfrsf1a)|22213 (Ube2g2)|54673 (Sh3glb1)
coral3	17	GO:0035794	positive regulation of mitochondrial membrane permeability	GO.BP	1.10049675588209e-05	1	0.00435331491977335	4	0.0634920634920635	0.00220183486238532	28.8359788359788	63	63	0.0952380952380952	42	positive regulation of mitochondrial membrane permeability	12048 (Bcl2l1)|14629 (Gclc)|15937 (Ier3)|54673 (Sh3glb1)
coral3	18	BioSystems.KEGG.mmu04064	NF-kappa B signaling pathway (KEGG)	KEGG	1.1840110459574e-05	1	0.00464293541806732	5	0.0793650793650794	0.00471821756225426	16.820987654321	63	63	0.0555555555555556	90	NF-kappa B signaling pathway	12048 (Bcl2l1)|17000 (Ltbr)|17874 (Myd88)|19697 (Rela)|21937 (Tnfrsf1a)
coral3	19	GO:1902108	regulation of mitochondrial membrane permeability involved in apoptotic process	GO.BP	1.2103721492512e-05	1	0.00473341221020751	4	0.0634920634920635	0.00225425950196592	28.1653746770026	63	63	0.0930232558139535	43	regulation of mitochondrial membrane permeability involved in apoptotic process	12048 (Bcl2l1)|14629 (Gclc)|15937 (Ier3)|54673 (Sh3glb1)
coral3	20	BioSystems.KEGG.mmu05152	Tuberculosis (KEGG)	KEGG	1.25660690687575e-05	1	0.00487414924767691	6	0.0952380952380952	0.00817824377457405	11.6452991452991	63	63	0.0384615384615385	156	Tuberculosis	11652 (Akt2)|11848 (Rhoa)|17874 (Myd88)|19697 (Rela)|21937 (Tnfrsf1a)|54411 (Atp6ap1)
coral3	21	GO:1905710	positive regulation of membrane permeability	GO.BP	1.58864964706616e-05	1	0.00597953272074727	4	0.0634920634920635	0.00241153342070773	26.3285024154589	63	63	0.0869565217391304	46	positive regulation of membrane permeability	12048 (Bcl2l1)|14629 (Gclc)|15937 (Ier3)|54673 (Sh3glb1)
coral3	22	GO:0000910	cytokinesis	GO.BP	1.6699403138561e-05	1	0.00622584493681596	6	0.0952380952380952	0.00859764089121887	11.0772357723577	63	63	0.0365853658536585	164	cytokinesis	11848 (Rhoa)|12048 (Bcl2l1)|53860 (Septin9)|53869 (Rab11a)|54673 (Sh3glb1)|68112 (Entr1)
coral3	23	BioSystems.KEGG.mmu05142	Chagas disease (American trypanosomiasis) (KEGG)	KEGG	1.79287378034133e-05	1	0.00661989272951615	5	0.0793650793650794	0.00513761467889908	15.4478458049887	63	63	0.0510204081632653	98	Chagas disease (American trypanosomiasis)	11652 (Akt2)|14678 (Gnai2)|17874 (Myd88)|19697 (Rela)|21937 (Tnfrsf1a)
coral3	24	GO:0035795	negative regulation of mitochondrial membrane permeability	GO.BP	2.25888247541885e-05	1	0.00808466992004539	3	0.0476190476190476	0.000891218872870249	53.4313725490196	63	63	0.176470588235294	17	negative regulation of mitochondrial membrane permeability	12048 (Bcl2l1)|14629 (Gclc)|15937 (Ier3)
coral3	25	BioSystems.KEGG.mmu04144	Endocytosis (KEGG)	KEGG	2.62873358364862e-05	1	0.00915208868165064	7	0.111111111111111	0.0138925294888598	7.9979035639413	63	63	0.0264150943396226	265	Endocytosis	11772 (Ap2a2)|11848 (Rhoa)|11867 (Arpc1b)|12345 (Capzb)|13660 (Ehd1)|53869 (Rab11a)|54673 (Sh3glb1)
coral3	26	GO:1905477	positive regulation of protein localization to membrane	GO.BP	2.99965209400205e-05	1	0.0102217649316867	5	0.0793650793650794	0.00571428571428571	13.8888888888889	63	63	0.0458715596330275	109	positive regulation of protein localization to membrane	11652 (Akt2)|16400 (Itga3)|17913 (Myo1c)|53869 (Rab11a)|54673 (Sh3glb1)
coral3	27	MSigDB.MM15913	WP_FOCAL_ADHESION (MSigDB)	MSigDB|MSigDB M2: NA|MSigDB M2: NA - CP:WIKIPATHWAYS	3.10046562426138e-05	1	0.0105079982985244	6	0.0952380952380952	0.00959370904325033	9.92714025500911	63	63	0.0327868852459016	183	WP_FOCAL_ADHESION	11461 (Actb)|16400 (Itga3)|11848 (Rhoa)|22793 (Zyx)|16419 (Itgb5)|11652 (Akt2)
coral3	28	GO:1905709	negative regulation of membrane permeability	GO.BP	3.20376115485114e-05	1	0.0107987165001265	3	0.0476190476190476	0.000996068152031455	47.8070175438596	63	63	0.157894736842105	19	negative regulation of membrane permeability	12048 (Bcl2l1)|14629 (Gclc)|15937 (Ier3)
coral3	29	MSigDB.MM3879	HALLMARK_APICAL_JUNCTION (MSigDB)	MSigDB|MSigDB MH: NA	4.05716104309736e-05	1	0.0131865110557106	6	0.0952380952380952	0.0100655307994758	9.46180555555555	63	63	0.03125	192	HALLMARK_APICAL_JUNCTION	11652 (Akt2)|11461 (Actb)|12331 (Cap1)|14678 (Gnai2)|22793 (Zyx)|16400 (Itga3)
coral3	30	GO:0046902	regulation of mitochondrial membrane permeability	GO.BP	4.29072171052745e-05	1	0.0138406849706919	4	0.0634920634920635	0.00309305373525557	20.5273069679849	63	63	0.0677966101694915	59	regulation of mitochondrial membrane permeability	12048 (Bcl2l1)|14629 (Gclc)|15937 (Ier3)|54673 (Sh3glb1)
coral3	31	MSigDB.MM1444	BIOCARTA_NFKB_PATHWAY (MSigDB)	MSigDB|MSigDB M2: NA|MSigDB M2: NA - CP:BIOCARTA	4.37663277783623e-05	1	0.0140835750376252	3	0.0476190476190476	0.00110091743119266	43.2539682539682	63	63	0.142857142857143	21	BIOCARTA_NFKB_PATHWAY	21937 (Tnfrsf1a)|17874 (Myd88)|19697 (Rela)
coral3	32	BioSystems.KEGG.mmu04611	Platelet activation (KEGG)	KEGG	4.39120512151637e-05	1	0.014125630236241	5	0.0793650793650794	0.00618610747051114	12.8295668549906	63	63	0.0423728813559322	118	Platelet activation	11461 (Actb)|11652 (Akt2)|11848 (Rhoa)|14678 (Gnai2)|67268 (Myl12a)
coral3	33	GO:0032271	regulation of protein polymerization	GO.BP	4.42404034439911e-05	1	0.0142081746723551	6	0.0952380952380952	0.0102228047182176	9.31623931623932	63	63	0.0307692307692308	195	regulation of protein polymerization	11848 (Rhoa)|11867 (Arpc1b)|12345 (Capzb)|17913 (Myo1c)|72205 (Eml2)|101497 (Plekhg2)
coral3	34	BioSystems.KEGG.mmu04810	Regulation of actin cytoskeleton (KEGG)	KEGG	4.55207835390921e-05	1	0.0145182143768404	6	0.0952380952380952	0.0102752293577982	9.2687074829932	63	63	0.0306122448979592	196	Regulation of actin cytoskeleton	11461 (Actb)|11848 (Rhoa)|11867 (Arpc1b)|16400 (Itga3)|16419 (Itgb5)|67268 (Myl12a)
coral3	35	BioSystems.KEGG.mmu05212	Pancreatic cancer (KEGG)	KEGG	5.56046425183761e-05	1	0.017245389829552	4	0.0634920634920635	0.00330275229357798	19.2239858906526	63	63	0.0634920634920635	63	Pancreatic cancer	11652 (Akt2)|12048 (Bcl2l1)|19697 (Rela)|64143 (Ralb)
coral3	36	GO:0033157	regulation of intracellular protein transport	GO.BP	8.21053347301207e-05	1	0.0238961245869335	6	0.0952380952380952	0.0114285714285714	8.33333333333333	63	63	0.0275229357798165	218	regulation of intracellular protein transport	11652 (Akt2)|17913 (Myo1c)|19246 (Ptpn1)|21937 (Tnfrsf1a)|22213 (Ube2g2)|54673 (Sh3glb1)
coral3	37	BioSystems.REACTOME.R-MMU-2682334	EPH-Ephrin signaling (REACTOME)	REACTOME	8.41248314223755e-05	1	0.0244248944882023	4	0.0634920634920635	0.0036697247706422	17.3015873015873	63	63	0.0571428571428571	70	EPH-Ephrin signaling	11461 (Actb)|11867 (Arpc1b)|67268 (Myl12a)|230126 (Shb)
coral3	38	GO:0030833	regulation of actin filament polymerization	GO.BP	8.63165766388505e-05	1	0.025005229726676	5	0.0793650793650794	0.00712975098296199	11.1315359477124	63	63	0.0367647058823529	136	regulation of actin filament polymerization	11848 (Rhoa)|11867 (Arpc1b)|12345 (Capzb)|17913 (Myo1c)|101497 (Plekhg2)
coral3	39	BioSystems.KEGG.mmu05133	Pertussis (KEGG)	KEGG	9.39264389248761e-05	1	0.0266950886208396	4	0.0634920634920635	0.00377457404980341	16.820987654321	63	63	0.0555555555555556	72	Pertussis	11848 (Rhoa)|14678 (Gnai2)|17874 (Myd88)|19697 (Rela)
coral3	40	BioSystems.KEGG.mmu05418	Fluid shear stress and atherosclerosis (KEGG)	KEGG	9.89879238480234e-05	1	0.0278889867796254	5	0.0793650793650794	0.0073394495412844	10.8134920634921	63	63	0.0357142857142857	140	Fluid shear stress and atherosclerosis	11461 (Actb)|11652 (Akt2)|11848 (Rhoa)|19697 (Rela)|21937 (Tnfrsf1a)
coral3	41	GO:0090559	regulation of membrane permeability	GO.BP	9.91265500018348e-05	1	0.0279204564124701	4	0.0634920634920635	0.00382699868938401	16.5905631659056	63	63	0.0547945205479452	73	regulation of membrane permeability	12048 (Bcl2l1)|14629 (Gclc)|15937 (Ier3)|54673 (Sh3glb1)
coral3	42	BioSystems.KEGG.mmu05100	Bacterial invasion of epithelial cells (KEGG)	KEGG	0.000104532684996309	1	0.0291188404260219	4	0.0634920634920635	0.00387942332896461	16.3663663663664	63	63	0.0540540540540541	74	Bacterial invasion of epithelial cells	11461 (Actb)|11848 (Rhoa)|11867 (Arpc1b)|53860 (Septin9)
coral3	43	BioSystems.KEGG.mmu05164	Influenza A (KEGG)	KEGG	0.000109394324955653	1	0.030261715920123	5	0.0793650793650794	0.00749672346002621	10.5866355866356	63	63	0.034965034965035	143	Influenza A	11461 (Actb)|11652 (Akt2)|17874 (Myd88)|19697 (Rela)|21937 (Tnfrsf1a)
coral3	44	BioSystems.KEGG.mmu05132	Salmonella infection (KEGG)	KEGG	0.000110149752349203	1	0.0304300944400938	4	0.0634920634920635	0.00393184796854522	16.1481481481481	63	63	0.0533333333333333	75	Salmonella infection	11461 (Actb)|11867 (Arpc1b)|17874 (Myd88)|19697 (Rela)
coral3	45	BioSystems.REACTOME.R-MMU-162582	Signal Transduction (REACTOME)	REACTOME	0.000116574948074068	1	0.0318032041530653	16	0.253968253968254	0.090694626474443	2.80025690430315	63	63	0.0092485549132948	1730	Signal Transduction	11461 (Actb)|11652 (Akt2)|11772 (Ap2a2)|11848 (Rhoa)|11867 (Arpc1b)|14678 (Gnai2)|15937 (Ier3)|16400 (Itga3)|17874 (Myd88)|19246 (Ptpn1)|19697 (Rela)|21937 (Tnfrsf1a)|54411 (Atp6ap1)|101497 (Plekhg2)|230126 (Shb)|236900 (Pdk3)
coral3	46	GO:0032456	endocytic recycling	GO.BP	0.00013482670371627	1	0.0359818288356908	4	0.0634920634920635	0.00414154652686763	15.3305203938115	63	63	0.0506329113924051	79	endocytic recycling	13660 (Ehd1)|53869 (Rab11a)|54411 (Atp6ap1)|68112 (Entr1)
coral3	47	BioSystems.KEGG.mmu05222	Small cell lung cancer (KEGG)	KEGG	0.000148560854010153	1	0.0390342326215304	4	0.0634920634920635	0.00424639580602883	14.9519890260631	63	63	0.0493827160493827	81	Small cell lung cancer	11652 (Akt2)|12048 (Bcl2l1)|16400 (Itga3)|19697 (Rela)
coral3	48	MSigDB.MM15905	WP_MICRORNAS_IN_CARDIOMYOCYTE_HYPERTROPHY (MSigDB)	MSigDB|MSigDB M2: NA|MSigDB M2: NA - CP:WIKIPATHWAYS	0.000148560854010153	1	0.0390342326215304	4	0.0634920634920635	0.00424639580602883	14.9519890260631	63	63	0.0493827160493827	81	WP_MICRORNAS_IN_CARDIOMYOCYTE_HYPERTROPHY	16878 (Lif)|11848 (Rhoa)|54720 (Rcan1)|11652 (Akt2)
coral3	49	MSigDB.MM3866	HALLMARK_IL6_JAK_STAT3_SIGNALING (MSigDB)	MSigDB|MSigDB MH: NA	0.00015579468368214	1	0.0406056245347191	4	0.0634920634920635	0.00429882044560944	14.769647696477	63	63	0.0487804878048781	82	HALLMARK_IL6_JAK_STAT3_SIGNALING	19246 (Ptpn1)|21937 (Tnfrsf1a)|17874 (Myd88)|17000 (Ltbr)
coral3	50	GO:0008064	regulation of actin polymerization or depolymerization	GO.BP	0.000159663961910991	1	0.0414473893392615	5	0.0793650793650794	0.00812581913499345	9.76702508960573	63	63	0.032258064516129	155	regulation of actin polymerization or depolymerization	11848 (Rhoa)|11867 (Arpc1b)|12345 (Capzb)|17913 (Myo1c)|101497 (Plekhg2)
coral3	51	GO:0030832	regulation of actin filament length	GO.BP	0.000169518397585336	1	0.0435044630603111	5	0.0793650793650794	0.00823066841415465	9.64260438782732	63	63	0.0318471337579618	157	regulation of actin filament length	11848 (Rhoa)|11867 (Arpc1b)|12345 (Capzb)|17913 (Myo1c)|101497 (Plekhg2)
coral3	52	MSigDB.MM15956	WP_INSULIN_SIGNALING (MSigDB)	MSigDB|MSigDB M2: NA|MSigDB M2: NA - CP:WIKIPATHWAYS	0.000169518397585336	1	0.0435044630603111	5	0.0793650793650794	0.00823066841415465	9.64260438782732	63	63	0.0318471337579618	157	WP_INSULIN_SIGNALING	19246 (Ptpn1)|13660 (Ehd1)|12331 (Cap1)|17913 (Myo1c)|11652 (Akt2)
coral3	53	GO:0030041	actin filament polymerization	GO.BP	0.00017983129696172	1	0.0455980746735845	5	0.0793650793650794	0.00833551769331586	9.52131376659679	63	63	0.0314465408805031	159	actin filament polymerization	11848 (Rhoa)|11867 (Arpc1b)|12345 (Capzb)|17913 (Myo1c)|101497 (Plekhg2)
coral3	54	BioSystems.KEGG.mmu05166	HTLV-I infection (KEGG)	KEGG	0.000193271151063725	1	0.0484607196111436	6	0.0952380952380952	0.0133682830930537	7.12418300653595	63	63	0.0235294117647059	255	HTLV-I infection	11652 (Akt2)|12048 (Bcl2l1)|17000 (Ltbr)|19697 (Rela)|21937 (Tnfrsf1a)|22695 (Zfp36)
darkgrey	1	GO:0042476	odontogenesis	GO.BP	3.85943781057866e-05	1	0.0126509516203302	8	0.037037037037037	0.00581913499344692	6.3646980313647	216	216	0.0720720720720721	111	odontogenesis	13392 (Dlx2)|13393 (Dlx3)|17702 (Msx2)|17918 (Myo5a)|18053 (Ngfr)|18511 (Pax9)|22409 (Wnt10a)|22422 (Wnt7b)
darkgrey	2	GO:2000463	positive regulation of excitatory postsynaptic potential	GO.BP	7.47997221378338e-05	1	0.0221263766933761	5	0.0231481481481481	0.00204456094364351	11.3218186134853	216	216	0.128205128205128	39	positive regulation of excitatory postsynaptic potential	18053 (Ngfr)|20907 (Stx1a)|108100 (Baiap2)|243547 (Grip2)|243961 (Shank1)
darkgrey	3	GO:0030317	flagellated sperm motility	GO.BP	0.000102961473117117	1	0.0287739296548819	7	0.0324074074074074	0.00498034076015727	6.50706627680312	216	216	0.0736842105263158	95	flagellated sperm motility	13214 (Defb1)|70918 (Nsun7)|76486 (Ly6k)|97086 (Slc9b2)|110084 (Dnah1)|224661 (Slc26a8)|226265 (Eno4)
darkgrey	4	GO:0097722	sperm motility	GO.BP	0.000125270696573497	1	0.0339293783628459	7	0.0324074074074074	0.00513761467889908	6.30787037037037	216	216	0.0714285714285714	98	sperm motility	13214 (Defb1)|70918 (Nsun7)|76486 (Ly6k)|97086 (Slc9b2)|110084 (Dnah1)|224661 (Slc26a8)|226265 (Eno4)
darkgrey	5	GO:0007612	learning	GO.BP	0.00016871114485802	1	0.0433832005649687	9	0.0416666666666667	0.0091218872870249	4.56776819923372	216	216	0.0517241379310345	174	learning	15466 (Hrh2)|17536 (Meis2)|18121 (Nog)|18163 (Ctnnd2)|18212 (Ntrk2)|19088 (Prkar2b)|20897 (Stra6)|64378 (Gpr88)|243961 (Shank1)
darkgrey	6	GO:0060294	cilium movement involved in cell motility	GO.BP	0.000204479436125802	1	0.0508774481609817	7	0.0324074074074074	0.00555701179554391	5.83180468204053	216	216	0.0660377358490566	106	cilium movement involved in cell motility	13214 (Defb1)|70918 (Nsun7)|76486 (Ly6k)|97086 (Slc9b2)|110084 (Dnah1)|224661 (Slc26a8)|226265 (Eno4)
darkgrey	7	GO:0051965	positive regulation of synapse assembly	GO.BP	0.000256266493586717	1	0.0612774794009817	6	0.0277777777777778	0.00408912188728702	6.79309116809117	216	216	0.0769230769230769	78	positive regulation of synapse assembly	16981 (Lrrn3)|18211 (Ntrk1)|18212 (Ntrk2)|64085 (Clstn2)|107831 (Adgrb1)|245450 (Slitrk2)
darkgrey	8	GO:0007416	synapse assembly	GO.BP	0.000266623178855286	1	0.0632434328123065	9	0.0416666666666667	0.00969855832241153	4.29617117117117	216	216	0.0486486486486487	185	synapse assembly	11519 (Add2)|16981 (Lrrn3)|18211 (Ntrk1)|18212 (Ntrk2)|20743 (Sptbn2)|64085 (Clstn2)|107831 (Adgrb1)|192198 (Lrrc4)|245450 (Slitrk2)
darkgrey	9	GO:0090596	sensory organ morphogenesis	GO.BP	0.000267417942846858	1	0.0633739571399234	11	0.0509259259259259	0.0141546526867628	3.59782235939643	216	216	0.0407407407407407	270	sensory organ morphogenesis	11830 (Aqp5)|13396 (Dlx6)|14623 (Gjb6)|18121 (Nog)|18212 (Ntrk2)|20666 (Sox11)|20674 (Sox2)|20897 (Stra6)|59058 (Bhlhe22)|68588 (Cthrc1)|218772 (Rarb)
darkgrey	10	GO:0042475	odontogenesis of dentin-containing tooth	GO.BP	0.000274743210410661	1	0.0647105766695721	6	0.0277777777777778	0.00414154652686763	6.70710267229255	216	216	0.0759493670886076	79	odontogenesis of dentin-containing tooth	13392 (Dlx2)|13393 (Dlx3)|17702 (Msx2)|18053 (Ngfr)|22409 (Wnt10a)|22422 (Wnt7b)
darkmagenta	1	BioSystems.KEGG.mmu00190	Oxidative phosphorylation (KEGG)	KEGG	9.41640449159297e-40	9.76300350811953e-34	2.32452464479036e-35	32	0.188235294117647	0.00592398427260813	31.7751171264966	170	170	0.283185840707965	113	Oxidative phosphorylation	11957 (Atp5j)|12856 (Cox17)|12859 (Cox5b)|12861 (Cox6a1)|12864 (Cox6c)|12866 (Cox7a2)|12867 (Cox7c)|12868 (Cox8a)|22272 (Uqcrq)|27425 (Atp5l)|54405 (Ndufa1)|57423 (Atp5j2)|66142 (Cox7b)|66152 (Uqcr10)|66377 (Ndufc1)|66414 (Ndufa12)|66416 (Ndufa7)|66576 (Uqcrh)|66916 (Ndufb7)|67126 (Atp5e)|67184 (Ndufa13)|67530 (Uqcrb)|67942 (Atp5g2)|68194 (Ndufb4)|68197 (Ndufc2)|68202 (Ndufa5)|68342 (Ndufb10)|698…
darkmagenta	2	BioSystems.KEGG.mmu05012	Parkinson's disease (KEGG)	KEGG	1.27763476362351e-36	1.32466194400296e-30	2.59737636079012e-32	31	0.182352941176471	0.00650065530799476	28.0514705882353	170	170	0.25	124	Parkinson's disease	11957 (Atp5j)|12859 (Cox5b)|12861 (Cox6a1)|12864 (Cox6c)|12866 (Cox7a2)|12867 (Cox7c)|12868 (Cox8a)|18747 (Prkaca)|22187 (Ubb)|22272 (Uqcrq)|54405 (Ndufa1)|66142 (Cox7b)|66152 (Uqcr10)|66377 (Ndufc1)|66414 (Ndufa12)|66416 (Ndufa7)|66576 (Uqcrh)|66916 (Ndufb7)|67126 (Atp5e)|67184 (Ndufa13)|67530 (Uqcrb)|67942 (Atp5g2)|68194 (Ndufb4)|68197 (Ndufc2)|68202 (Ndufa5)|68342 (Ndufb10)|69875 (Ndufa11)|716…
darkmagenta	3	MSigDB.MM15814	WP_ELECTRON_TRANSPORT_CHAIN (MSigDB)	MSigDB|MSigDB M2: NA|MSigDB M2: NA - CP:WIKIPATHWAYS	1.61572330221962e-34	1.67519484552772e-28	2.57722283927341e-30	26	0.152941176470588	0.00408912188728702	37.4019607843137	170	170	0.333333333333333	78	WP_ELECTRON_TRANSPORT_CHAIN	66377 (Ndufc1)|67942 (Atp5g2)|66414 (Ndufa12)|66576 (Uqcrh)|66416 (Ndufa7)|22272 (Uqcrq)|57423 (Atp5j2)|68194 (Ndufb4)|68197 (Ndufc2)|68202 (Ndufa5)|11957 (Atp5j)|54405 (Ndufa1)|66142 (Cox7b)|67126 (Atp5e)|27425 (Atp5l)|66916 (Ndufb7)|12859 (Cox5b)|12856 (Cox17)|66152 (Uqcr10)|71679 (Atp5h)|67530 (Uqcrb)|12868 (Cox8a)|12861 (Cox6a1)|68342 (Ndufb10)|12866 (Cox7a2)|12864 (Cox6c)
darkmagenta	4	BioSystems.KEGG.mmu05010	Alzheimer's disease (KEGG)	KEGG	2.81176708457143e-31	2.91526260742034e-25	3.38984024118644e-27	30	0.176470588235294	0.00844036697247706	20.9079283887468	170	170	0.186335403726708	161	Alzheimer's disease	11957 (Atp5j)|12859 (Cox5b)|12861 (Cox6a1)|12864 (Cox6c)|12866 (Cox7a2)|12867 (Cox7c)|12868 (Cox8a)|22272 (Uqcrq)|54405 (Ndufa1)|66142 (Cox7b)|66152 (Uqcr10)|66340 (Psenen)|66377 (Ndufc1)|66414 (Ndufa12)|66416 (Ndufa7)|66576 (Uqcrh)|66916 (Ndufb7)|67126 (Atp5e)|67184 (Ndufa13)|67530 (Uqcrb)|67942 (Atp5g2)|68194 (Ndufb4)|68197 (Ndufc2)|68202 (Ndufa5)|68342 (Ndufb10)|69875 (Ndufa11)|71679 (Atp5h)|1…
darkmagenta	5	BioSystems.REACTOME.R-MMU-163200	Respiratory electron transport, ATP synthesis by chemiosmotic coupling, and heat production by uncoupling proteins. (REACTOME)	REACTOME	4.79456568550559e-30	4.97104405925768e-24	4.92182580124523e-26	24	0.141176470588235	0.00440366972477064	32.0588235294118	170	170	0.285714285714286	84	Respiratory electron transport, ATP synthesis by chemiosmotic coupling, and heat production by uncoupling proteins.	11957 (Atp5j)|22272 (Uqcrq)|27425 (Atp5l)|54405 (Ndufa1)|57423 (Atp5j2)|66152 (Uqcr10)|66377 (Ndufc1)|66414 (Ndufa12)|66416 (Ndufa7)|66576 (Uqcrh)|66916 (Ndufb7)|67126 (Atp5e)|67184 (Ndufa13)|67530 (Uqcrb)|67942 (Atp5g2)|68194 (Ndufb4)|68197 (Ndufc2)|68202 (Ndufa5)|68342 (Ndufb10)|69875 (Ndufa11)|71679 (Atp5h)|76916 (Timmdc1)|104130 (Ndufb11)|100041273 (Ndufb4c)
darkmagenta	6	GO:0006119	oxidative phosphorylation	GO.BP	1.04494368658761e-28	1.08340597380353e-22	1.00315367944771e-24	26	0.152941176470588	0.00644823066841415	23.7183165949307	170	170	0.211382113821138	123	oxidative phosphorylation	11957 (Atp5j)|12850 (Coq7)|12859 (Cox5b)|12861 (Cox6a1)|12866 (Cox7a2)|12867 (Cox7c)|22272 (Uqcrq)|54405 (Ndufa1)|57423 (Atp5j2)|66152 (Uqcr10)|66377 (Ndufc1)|66414 (Ndufa12)|66416 (Ndufa7)|66576 (Uqcrh)|66916 (Ndufb7)|67126 (Atp5e)|67184 (Ndufa13)|67530 (Uqcrb)|67892 (Coa6)|68194 (Ndufb4)|68197 (Ndufc2)|68202 (Ndufa5)|68342 (Ndufb10)|69875 (Ndufa11)|71679 (Atp5h)|104130 (Ndufb11)
darkmagenta	7	BioSystems.KEGG.mmu05016	Huntington's disease (KEGG)	KEGG	1.5325412659143e-28	1.58895104483007e-22	1.44817833654168e-24	29	0.170588235294118	0.00927916120576671	18.3840146227983	170	170	0.163841807909605	177	Huntington's disease	11957 (Atp5j)|12859 (Cox5b)|12861 (Cox6a1)|12864 (Cox6c)|12866 (Cox7a2)|12867 (Cox7c)|12868 (Cox8a)|22272 (Uqcrq)|54405 (Ndufa1)|66142 (Cox7b)|66152 (Uqcr10)|66377 (Ndufc1)|66414 (Ndufa12)|66416 (Ndufa7)|66576 (Uqcrh)|66916 (Ndufb7)|67126 (Atp5e)|67184 (Ndufa13)|67530 (Uqcrb)|67942 (Atp5g2)|68194 (Ndufb4)|68197 (Ndufc2)|68202 (Ndufa5)|68342 (Ndufb10)|69875 (Ndufa11)|71679 (Atp5h)|104130 (Ndufb11)…
darkmagenta	8	GO:0009060	aerobic respiration	GO.BP	1.13902250517455e-26	1.18094764554502e-20	9.15463291120169e-23	27	0.158823529411765	0.00859764089121887	18.4729196556671	170	170	0.164634146341463	164	aerobic respiration	11957 (Atp5j)|12850 (Coq7)|12859 (Cox5b)|12861 (Cox6a1)|12866 (Cox7a2)|12867 (Cox7c)|22272 (Uqcrq)|54405 (Ndufa1)|57423 (Atp5j2)|66128 (Mrps36)|66152 (Uqcr10)|66377 (Ndufc1)|66414 (Ndufa12)|66416 (Ndufa7)|66576 (Uqcrh)|66916 (Ndufb7)|67126 (Atp5e)|67184 (Ndufa13)|67530 (Uqcrb)|67892 (Coa6)|68194 (Ndufb4)|68197 (Ndufc2)|68202 (Ndufa5)|68342 (Ndufb10)|69875 (Ndufa11)|71679 (Atp5h)|104130 (Ndufb11)
darkmagenta	9	BioSystems.KEGG.mmu04932	Non-alcoholic fatty liver disease (NAFLD) (KEGG)	KEGG	1.13485534051266e-25	1.17662709588625e-19	8.34487302046985e-22	25	0.147058823529412	0.0073394495412844	20.0367647058824	170	170	0.178571428571429	140	Non-alcoholic fatty liver disease (NAFLD)	12859 (Cox5b)|12861 (Cox6a1)|12864 (Cox6c)|12866 (Cox7a2)|12867 (Cox7c)|12868 (Cox8a)|22272 (Uqcrq)|54405 (Ndufa1)|66142 (Cox7b)|66152 (Uqcr10)|66377 (Ndufc1)|66414 (Ndufa12)|66416 (Ndufa7)|66576 (Uqcrh)|66916 (Ndufb7)|67184 (Ndufa13)|67530 (Uqcrb)|68194 (Ndufb4)|68197 (Ndufc2)|68202 (Ndufa5)|68342 (Ndufb10)|69875 (Ndufa11)|104130 (Ndufb11)|110323 (Cox6b1)|100041273 (Ndufb4c)
darkmagenta	10	BioSystems.REACTOME.R-MMU-1428517	The citric acid (TCA) cycle and respiratory electron transport (REACTOME)	REACTOME	2.66316694444286e-25	2.76119279333391e-19	1.87836244444484e-21	24	0.141176470588235	0.00665792922673657	21.2042612320519	170	170	0.188976377952756	127	The citric acid (TCA) cycle and respiratory electron transport	11957 (Atp5j)|22272 (Uqcrq)|27425 (Atp5l)|54405 (Ndufa1)|57423 (Atp5j2)|66152 (Uqcr10)|66377 (Ndufc1)|66414 (Ndufa12)|66416 (Ndufa7)|66576 (Uqcrh)|66916 (Ndufb7)|67126 (Atp5e)|67184 (Ndufa13)|67530 (Uqcrb)|67942 (Atp5g2)|68194 (Ndufb4)|68197 (Ndufc2)|68202 (Ndufa5)|68342 (Ndufb10)|69875 (Ndufa11)|71679 (Atp5h)|76916 (Timmdc1)|104130 (Ndufb11)|100041273 (Ndufb4c)
darkmagenta	11	GO:0045333	cellular respiration	GO.BP	1.36934321891966e-24	1.41974600412166e-18	8.92922015170853e-21	28	0.164705882352941	0.0113761467889908	14.4781783681214	170	170	0.129032258064516	217	cellular respiration	11957 (Atp5j)|12850 (Coq7)|12859 (Cox5b)|12861 (Cox6a1)|12866 (Cox7a2)|12867 (Cox7c)|18747 (Prkaca)|22272 (Uqcrq)|54405 (Ndufa1)|57423 (Atp5j2)|66128 (Mrps36)|66152 (Uqcr10)|66377 (Ndufc1)|66414 (Ndufa12)|66416 (Ndufa7)|66576 (Uqcrh)|66916 (Ndufb7)|67126 (Atp5e)|67184 (Ndufa13)|67530 (Uqcrb)|67892 (Coa6)|68194 (Ndufb4)|68197 (Ndufc2)|68202 (Ndufa5)|68342 (Ndufb10)|69875 (Ndufa11)|71679 (Atp5h)|10…
darkmagenta	12	GO:0015986	proton motive force-driven ATP synthesis	GO.BP	3.35670064115679e-23	3.48025407835649e-17	1.92158232881141e-19	18	0.105882352941176	0.00314547837483617	33.6617647058823	170	170	0.3	60	proton motive force-driven ATP synthesis	11957 (Atp5j)|27425 (Atp5l)|54405 (Ndufa1)|57423 (Atp5j2)|66377 (Ndufc1)|66414 (Ndufa12)|66416 (Ndufa7)|66916 (Ndufb7)|67126 (Atp5e)|67184 (Ndufa13)|67942 (Atp5g2)|68194 (Ndufb4)|68197 (Ndufc2)|68202 (Ndufa5)|68342 (Ndufb10)|69875 (Ndufa11)|71679 (Atp5h)|104130 (Ndufb11)
darkmagenta	13	BioSystems.REACTOME.R-MMU-611105	Respiratory electron transport (REACTOME)	REACTOME	1.26785745228252e-22	1.31452474938613e-16	6.44374877150064e-19	18	0.105882352941176	0.00335517693315858	31.5579044117647	170	170	0.28125	64	Respiratory electron transport	22272 (Uqcrq)|54405 (Ndufa1)|66152 (Uqcr10)|66377 (Ndufc1)|66414 (Ndufa12)|66416 (Ndufa7)|66576 (Uqcrh)|66916 (Ndufb7)|67184 (Ndufa13)|67530 (Uqcrb)|68194 (Ndufb4)|68197 (Ndufc2)|68202 (Ndufa5)|68342 (Ndufb10)|69875 (Ndufa11)|76916 (Timmdc1)|104130 (Ndufb11)|100041273 (Ndufb4c)
darkmagenta	14	MSigDB.MM3893	HALLMARK_OXIDATIVE_PHOSPHORYLATION (MSigDB)	MSigDB|MSigDB MH: NA	5.86626568680588e-22	6.08219119420583e-16	2.78951199424864e-18	25	0.147058823529412	0.0102228047182176	14.3853695324284	170	170	0.128205128205128	195	HALLMARK_OXIDATIVE_PHOSPHORYLATION	22272 (Uqcrq)|67126 (Atp5e)|12861 (Cox6a1)|110323 (Cox6b1)|66142 (Cox7b)|12868 (Cox8a)|67530 (Uqcrb)|12856 (Cox17)|12859 (Cox5b)|12866 (Cox7a2)|12867 (Cox7c)|54405 (Ndufa1)|68202 (Ndufa5)|57423 (Atp5j2)|66377 (Ndufc1)|94065 (Mrpl34)|30057 (Timm8b)|11957 (Atp5j)|66416 (Ndufa7)|66916 (Ndufb7)|12864 (Cox6c)|66152 (Uqcr10)|71679 (Atp5h)|66576 (Uqcrh)|68197 (Ndufc2)
darkmagenta	15	GO:0042776	proton motive force-driven mitochondrial ATP synthesis	GO.BP	2.36094764107171e-20	2.44784940184428e-14	9.52470584375206e-17	16	0.0941176470588235	0.00293577981651376	32.0588235294118	170	170	0.285714285714286	56	proton motive force-driven mitochondrial ATP synthesis	11957 (Atp5j)|54405 (Ndufa1)|57423 (Atp5j2)|66377 (Ndufc1)|66414 (Ndufa12)|66416 (Ndufa7)|66916 (Ndufb7)|67126 (Atp5e)|67184 (Ndufa13)|68194 (Ndufb4)|68197 (Ndufc2)|68202 (Ndufa5)|68342 (Ndufb10)|69875 (Ndufa11)|71679 (Atp5h)|104130 (Ndufb11)
darkmagenta	16	GO:0006754	ATP biosynthetic process	GO.BP	1.35454069864416e-19	1.40439863267986e-13	5.01570940242807e-16	18	0.105882352941176	0.00477064220183486	22.1945701357466	170	170	0.197802197802198	91	ATP biosynthetic process	11957 (Atp5j)|27425 (Atp5l)|54405 (Ndufa1)|57423 (Atp5j2)|66377 (Ndufc1)|66414 (Ndufa12)|66416 (Ndufa7)|66916 (Ndufb7)|67126 (Atp5e)|67184 (Ndufa13)|67942 (Atp5g2)|68194 (Ndufb4)|68197 (Ndufc2)|68202 (Ndufa5)|68342 (Ndufb10)|69875 (Ndufa11)|71679 (Atp5h)|104130 (Ndufb11)
darkmagenta	17	GO:0009206	purine ribonucleoside triphosphate biosynthetic process	GO.BP	9.91610061364239e-19	1.02810924450293e-12	3.31648143388043e-15	18	0.105882352941176	0.00529488859764089	19.9970879440885	170	170	0.178217821782178	101	purine ribonucleoside triphosphate biosynthetic process	11957 (Atp5j)|27425 (Atp5l)|54405 (Ndufa1)|57423 (Atp5j2)|66377 (Ndufc1)|66414 (Ndufa12)|66416 (Ndufa7)|66916 (Ndufb7)|67126 (Atp5e)|67184 (Ndufa13)|67942 (Atp5g2)|68194 (Ndufb4)|68197 (Ndufc2)|68202 (Ndufa5)|68342 (Ndufb10)|69875 (Ndufa11)|71679 (Atp5h)|104130 (Ndufb11)
darkmagenta	18	GO:0009145	purine nucleoside triphosphate biosynthetic process	GO.BP	1.19497827260249e-18	1.23896303286044e-12	3.97103536173219e-15	18	0.105882352941176	0.00534731323722149	19.8010380622837	170	170	0.176470588235294	102	purine nucleoside triphosphate biosynthetic process	11957 (Atp5j)|27425 (Atp5l)|54405 (Ndufa1)|57423 (Atp5j2)|66377 (Ndufc1)|66414 (Ndufa12)|66416 (Ndufa7)|66916 (Ndufb7)|67126 (Atp5e)|67184 (Ndufa13)|67942 (Atp5g2)|68194 (Ndufb4)|68197 (Ndufc2)|68202 (Ndufa5)|68342 (Ndufb10)|69875 (Ndufa11)|71679 (Atp5h)|104130 (Ndufb11)
darkmagenta	19	GO:0009201	ribonucleoside triphosphate biosynthetic process	GO.BP	2.46943913818737e-18	2.56033425398577e-12	7.95134861486263e-15	18	0.105882352941176	0.00555701179554391	19.0538290788013	170	170	0.169811320754717	106	ribonucleoside triphosphate biosynthetic process	11957 (Atp5j)|27425 (Atp5l)|54405 (Ndufa1)|57423 (Atp5j2)|66377 (Ndufc1)|66414 (Ndufa12)|66416 (Ndufa7)|66916 (Ndufb7)|67126 (Atp5e)|67184 (Ndufa13)|67942 (Atp5g2)|68194 (Ndufb4)|68197 (Ndufc2)|68202 (Ndufa5)|68342 (Ndufb10)|69875 (Ndufa11)|71679 (Atp5h)|104130 (Ndufb11)
darkmagenta	20	BioSystems.REACTOME.R-MMU-6799198	Complex I biogenesis (REACTOME)	REACTOME	5.96826601799953e-18	6.18794595359005e-12	1.85824202810512e-14	14	0.0823529411764706	0.00256880733944954	32.0588235294118	170	170	0.285714285714286	49	Complex I biogenesis	54405 (Ndufa1)|66377 (Ndufc1)|66414 (Ndufa12)|66416 (Ndufa7)|66916 (Ndufb7)|67184 (Ndufa13)|68194 (Ndufb4)|68197 (Ndufc2)|68202 (Ndufa5)|68342 (Ndufb10)|69875 (Ndufa11)|76916 (Timmdc1)|104130 (Ndufb11)|100041273 (Ndufb4c)
darkmagenta	21	GO:0009142	nucleoside triphosphate biosynthetic process	GO.BP	9.6440938046384e-18	9.99907360939953e-12	2.94090400276457e-14	18	0.105882352941176	0.00597640891218873	17.7167182662539	170	170	0.157894736842105	114	nucleoside triphosphate biosynthetic process	11957 (Atp5j)|27425 (Atp5l)|54405 (Ndufa1)|57423 (Atp5j2)|66377 (Ndufc1)|66414 (Ndufa12)|66416 (Ndufa7)|66916 (Ndufb7)|67126 (Atp5e)|67184 (Ndufa13)|67942 (Atp5g2)|68194 (Ndufb4)|68197 (Ndufc2)|68202 (Ndufa5)|68342 (Ndufb10)|69875 (Ndufa11)|71679 (Atp5h)|104130 (Ndufb11)
darkmagenta	22	MSigDB.MM15900	WP_OXIDATIVE_PHOSPHORYLATION (MSigDB)	MSigDB|MSigDB M2: NA|MSigDB M2: NA - CP:WIKIPATHWAYS	8.01468192879801e-17	8.30968634123321e-11	2.25194751794938e-13	13	0.0764705882352941	0.00235910878112713	32.4150326797386	170	170	0.288888888888889	45	WP_OXIDATIVE_PHOSPHORYLATION	66377 (Ndufc1)|67942 (Atp5g2)|66416 (Ndufa7)|57423 (Atp5j2)|68197 (Ndufc2)|68202 (Ndufa5)|11957 (Atp5j)|67126 (Atp5e)|27425 (Atp5l)|66916 (Ndufb7)|71679 (Atp5h)|69875 (Ndufa11)|68342 (Ndufb10)
darkmagenta	23	GO:0046034	ATP metabolic process	GO.BP	1.97402533146659e-14	2.04668525586722e-08	4.19402716366233e-11	19	0.111764705882353	0.0105373525557012	10.6065261925666	170	170	0.0945273631840796	201	ATP metabolic process	11957 (Atp5j)|27425 (Atp5l)|54405 (Ndufa1)|57423 (Atp5j2)|66377 (Ndufc1)|66414 (Ndufa12)|66416 (Ndufa7)|66454 (Nmnat1)|66916 (Ndufb7)|67126 (Atp5e)|67184 (Ndufa13)|67942 (Atp5g2)|68194 (Ndufb4)|68197 (Ndufc2)|68202 (Ndufa5)|68342 (Ndufb10)|69875 (Ndufa11)|71679 (Atp5h)|104130 (Ndufb11)
darkmagenta	24	GO:0010257	NADH dehydrogenase complex assembly	GO.BP	1.99253661179121e-14	2.06587789939802e-08	4.21607734571025e-11	12	0.0705882352941176	0.00267365661861075	26.401384083045	170	170	0.235294117647059	51	NADH dehydrogenase complex assembly	54405 (Ndufa1)|66271 (Tmem126a)|66377 (Ndufc1)|66414 (Ndufa12)|66916 (Ndufb7)|68194 (Ndufb4)|68197 (Ndufc2)|68202 (Ndufa5)|68342 (Ndufb10)|69875 (Ndufa11)|104130 (Ndufb11)|208501 (Ndufaf8)
darkmagenta	25	GO:0032981	mitochondrial respiratory chain complex I assembly	GO.BP	1.99253661179121e-14	2.06587789939802e-08	4.21607734571025e-11	12	0.0705882352941176	0.00267365661861075	26.401384083045	170	170	0.235294117647059	51	mitochondrial respiratory chain complex I assembly	54405 (Ndufa1)|66271 (Tmem126a)|66377 (Ndufc1)|66414 (Ndufa12)|66916 (Ndufb7)|68194 (Ndufb4)|68197 (Ndufc2)|68202 (Ndufa5)|68342 (Ndufb10)|69875 (Ndufa11)|104130 (Ndufb11)|208501 (Ndufaf8)
darkmagenta	26	GO:0009152	purine ribonucleotide biosynthetic process	GO.BP	2.7670695048225e-14	2.86891979915601e-08	5.73783959831202e-11	18	0.105882352941176	0.00927916120576671	11.4107676969093	170	170	0.101694915254237	177	purine ribonucleotide biosynthetic process	11957 (Atp5j)|27425 (Atp5l)|54405 (Ndufa1)|57423 (Atp5j2)|66377 (Ndufc1)|66414 (Ndufa12)|66416 (Ndufa7)|66916 (Ndufb7)|67126 (Atp5e)|67184 (Ndufa13)|67942 (Atp5g2)|68194 (Ndufb4)|68197 (Ndufc2)|68202 (Ndufa5)|68342 (Ndufb10)|69875 (Ndufa11)|71679 (Atp5h)|104130 (Ndufb11)
darkmagenta	27	BioSystems.KEGG.mmu04260	Cardiac muscle contraction (KEGG)	KEGG	4.30051420172542e-14	4.45880752846253e-08	8.70860845402837e-11	13	0.0764705882352941	0.0036697247706422	20.8382352941176	170	170	0.185714285714286	70	Cardiac muscle contraction	11936 (Fxyd2)|12859 (Cox5b)|12861 (Cox6a1)|12864 (Cox6c)|12866 (Cox7a2)|12867 (Cox7c)|12868 (Cox8a)|22272 (Uqcrq)|66142 (Cox7b)|66152 (Uqcr10)|66576 (Uqcrh)|67530 (Uqcrb)|110323 (Cox6b1)
darkmagenta	28	BioSystems.KEGG.mmu_M00154	Cytochrome c oxidase (KEGG)	KEGG	4.42491356790103e-14	4.58778578650833e-08	8.92565328114462e-11	9	0.0529411764705882	0.00104849279161206	50.4926470588235	170	170	0.45	20	Cytochrome c oxidase	12856 (Cox17)|12859 (Cox5b)|12861 (Cox6a1)|12864 (Cox6c)|12866 (Cox7a2)|12867 (Cox7c)|12868 (Cox8a)|66142 (Cox7b)|110323 (Cox6b1)
darkmagenta	29	GO:0009260	ribonucleotide biosynthetic process	GO.BP	8.72129524142391e-14	9.04230867667024e-08	1.69649318511637e-10	18	0.105882352941176	0.00990825688073394	10.6862745098039	170	170	0.0952380952380952	189	ribonucleotide biosynthetic process	11957 (Atp5j)|27425 (Atp5l)|54405 (Ndufa1)|57423 (Atp5j2)|66377 (Ndufc1)|66414 (Ndufa12)|66416 (Ndufa7)|66916 (Ndufb7)|67126 (Atp5e)|67184 (Ndufa13)|67942 (Atp5g2)|68194 (Ndufb4)|68197 (Ndufc2)|68202 (Ndufa5)|68342 (Ndufb10)|69875 (Ndufa11)|71679 (Atp5h)|104130 (Ndufb11)
darkmagenta	30	GO:0006164	purine nucleotide biosynthetic process	GO.BP	1.04754885066806e-13	1.08610702876345e-07	2.01878629881682e-10	18	0.105882352941176	0.0100131061598951	10.5743763473976	170	170	0.0942408376963351	191	purine nucleotide biosynthetic process	11957 (Atp5j)|27425 (Atp5l)|54405 (Ndufa1)|57423 (Atp5j2)|66377 (Ndufc1)|66414 (Ndufa12)|66416 (Ndufa7)|66916 (Ndufb7)|67126 (Atp5e)|67184 (Ndufa13)|67942 (Atp5g2)|68194 (Ndufb4)|68197 (Ndufc2)|68202 (Ndufa5)|68342 (Ndufb10)|69875 (Ndufa11)|71679 (Atp5h)|104130 (Ndufb11)
darkmagenta	31	GO:0042773	ATP synthesis coupled electron transport	GO.BP	1.32134682954542e-13	1.36998296364732e-07	2.49996891176519e-10	12	0.0705882352941176	0.00309305373525557	22.8215353938185	170	170	0.203389830508475	59	ATP synthesis coupled electron transport	12850 (Coq7)|12859 (Cox5b)|12861 (Cox6a1)|12867 (Cox7c)|22272 (Uqcrq)|66152 (Uqcr10)|66414 (Ndufa12)|66416 (Ndufa7)|66576 (Uqcrh)|67530 (Uqcrb)|67892 (Coa6)|68197 (Ndufc2)
darkmagenta	32	GO:0042775	mitochondrial ATP synthesis coupled electron transport	GO.BP	1.32134682954542e-13	1.36998296364732e-07	2.49996891176519e-10	12	0.0705882352941176	0.00309305373525557	22.8215353938185	170	170	0.203389830508475	59	mitochondrial ATP synthesis coupled electron transport	12850 (Coq7)|12859 (Cox5b)|12861 (Cox6a1)|12867 (Cox7c)|22272 (Uqcrq)|66152 (Uqcr10)|66414 (Ndufa12)|66416 (Ndufa7)|66576 (Uqcrh)|67530 (Uqcrb)|67892 (Coa6)|68197 (Ndufc2)
darkmagenta	33	GO:0046390	ribose phosphate biosynthetic process	GO.BP	1.64090225657669e-13	1.70130058683677e-07	3.07093968743099e-10	18	0.105882352941176	0.0102752293577982	10.3046218487395	170	170	0.0918367346938776	196	ribose phosphate biosynthetic process	11957 (Atp5j)|27425 (Atp5l)|54405 (Ndufa1)|57423 (Atp5j2)|66377 (Ndufc1)|66414 (Ndufa12)|66416 (Ndufa7)|66916 (Ndufb7)|67126 (Atp5e)|67184 (Ndufa13)|67942 (Atp5g2)|68194 (Ndufb4)|68197 (Ndufc2)|68202 (Ndufa5)|68342 (Ndufb10)|69875 (Ndufa11)|71679 (Atp5h)|104130 (Ndufb11)
darkmagenta	34	GO:0009205	purine ribonucleoside triphosphate metabolic process	GO.BP	1.67332507736673e-13	1.73491682681445e-07	3.11872293099778e-10	19	0.111764705882353	0.0118479685452163	9.43323789692868	170	170	0.084070796460177	226	purine ribonucleoside triphosphate metabolic process	11957 (Atp5j)|27425 (Atp5l)|54405 (Ndufa1)|57423 (Atp5j2)|66377 (Ndufc1)|66414 (Ndufa12)|66416 (Ndufa7)|66454 (Nmnat1)|66916 (Ndufb7)|67126 (Atp5e)|67184 (Ndufa13)|67942 (Atp5g2)|68194 (Ndufb4)|68197 (Ndufc2)|68202 (Ndufa5)|68342 (Ndufb10)|69875 (Ndufa11)|71679 (Atp5h)|104130 (Ndufb11)
darkmagenta	35	GO:0072522	purine-containing compound biosynthetic process	GO.BP	2.13467864707241e-13	2.21325189871385e-07	3.91033904366405e-10	18	0.105882352941176	0.01043250327654	10.1492757907183	170	170	0.0904522613065327	199	purine-containing compound biosynthetic process	11957 (Atp5j)|27425 (Atp5l)|54405 (Ndufa1)|57423 (Atp5j2)|66377 (Ndufc1)|66414 (Ndufa12)|66416 (Ndufa7)|66916 (Ndufb7)|67126 (Atp5e)|67184 (Ndufa13)|67942 (Atp5g2)|68194 (Ndufb4)|68197 (Ndufc2)|68202 (Ndufa5)|68342 (Ndufb10)|69875 (Ndufa11)|71679 (Atp5h)|104130 (Ndufb11)
darkmagenta	36	GO:0009199	ribonucleoside triphosphate metabolic process	GO.BP	2.48404450269223e-13	2.57547721274733e-07	4.47131460546411e-10	19	0.111764705882353	0.0121100917431193	9.22905525846702	170	170	0.0822510822510823	231	ribonucleoside triphosphate metabolic process	11957 (Atp5j)|27425 (Atp5l)|54405 (Ndufa1)|57423 (Atp5j2)|66377 (Ndufc1)|66414 (Ndufa12)|66416 (Ndufa7)|66454 (Nmnat1)|66916 (Ndufb7)|67126 (Atp5e)|67184 (Ndufa13)|67942 (Atp5g2)|68194 (Ndufb4)|68197 (Ndufc2)|68202 (Ndufa5)|68342 (Ndufb10)|69875 (Ndufa11)|71679 (Atp5h)|104130 (Ndufb11)
darkmagenta	37	GO:0009144	purine nucleoside triphosphate metabolic process	GO.BP	2.68513135026115e-13	2.78396566500156e-07	4.82489716638052e-10	19	0.111764705882353	0.0121625163826999	9.18927484787018	170	170	0.0818965517241379	232	purine nucleoside triphosphate metabolic process	11957 (Atp5j)|27425 (Atp5l)|54405 (Ndufa1)|57423 (Atp5j2)|66377 (Ndufc1)|66414 (Ndufa12)|66416 (Ndufa7)|66454 (Nmnat1)|66916 (Ndufb7)|67126 (Atp5e)|67184 (Ndufa13)|67942 (Atp5g2)|68194 (Ndufb4)|68197 (Ndufc2)|68202 (Ndufa5)|68342 (Ndufb10)|69875 (Ndufa11)|71679 (Atp5h)|104130 (Ndufb11)
darkmagenta	38	GO:0022904	respiratory electron transport chain	GO.BP	3.12549362091283e-13	3.24053679011139e-07	5.5488643666291e-10	13	0.0764705882352941	0.00424639580602883	18.0083514887436	170	170	0.160493827160494	81	respiratory electron transport chain	12850 (Coq7)|12859 (Cox5b)|12861 (Cox6a1)|12867 (Cox7c)|22272 (Uqcrq)|66152 (Uqcr10)|66414 (Ndufa12)|66416 (Ndufa7)|66576 (Uqcrh)|67530 (Uqcrb)|67892 (Coa6)|68197 (Ndufc2)|68202 (Ndufa5)
darkmagenta	39	GO:0009165	nucleotide biosynthetic process	GO.BP	3.94031416860254e-13	4.08534925252046e-07	6.87769234431054e-10	19	0.111764705882353	0.0124246395806029	8.99540828989824	170	170	0.080168776371308	237	nucleotide biosynthetic process	11957 (Atp5j)|27425 (Atp5l)|54405 (Ndufa1)|57423 (Atp5j2)|66377 (Ndufc1)|66414 (Ndufa12)|66416 (Ndufa7)|66454 (Nmnat1)|66916 (Ndufb7)|67126 (Atp5e)|67184 (Ndufa13)|67942 (Atp5g2)|68194 (Ndufb4)|68197 (Ndufc2)|68202 (Ndufa5)|68342 (Ndufb10)|69875 (Ndufa11)|71679 (Atp5h)|104130 (Ndufb11)
darkmagenta	40	GO:1901293	nucleoside phosphate biosynthetic process	GO.BP	4.93797979392445e-13	5.11973695417922e-07	8.49044271008162e-10	19	0.111764705882353	0.0125819134993447	8.88296568627451	170	170	0.0791666666666667	240	nucleoside phosphate biosynthetic process	11957 (Atp5j)|27425 (Atp5l)|54405 (Ndufa1)|57423 (Atp5j2)|66377 (Ndufc1)|66414 (Ndufa12)|66416 (Ndufa7)|66454 (Nmnat1)|66916 (Ndufb7)|67126 (Atp5e)|67184 (Ndufa13)|67942 (Atp5g2)|68194 (Ndufb4)|68197 (Ndufc2)|68202 (Ndufa5)|68342 (Ndufb10)|69875 (Ndufa11)|71679 (Atp5h)|104130 (Ndufb11)
darkmagenta	41	GO:0033108	mitochondrial respiratory chain complex assembly	GO.BP	5.96521961163136e-13	6.18478741509628e-07	1.0155644359764e-09	13	0.0764705882352941	0.00445609436435125	17.1608996539792	170	170	0.152941176470588	85	mitochondrial respiratory chain complex assembly	12856 (Cox17)|54405 (Ndufa1)|66271 (Tmem126a)|66377 (Ndufc1)|66414 (Ndufa12)|66916 (Ndufb7)|68194 (Ndufb4)|68197 (Ndufc2)|68202 (Ndufa5)|68342 (Ndufb10)|69875 (Ndufa11)|104130 (Ndufb11)|208501 (Ndufaf8)
darkmagenta	42	GO:0009141	nucleoside triphosphate metabolic process	GO.BP	8.25838756143936e-13	8.56236229080082e-07	1.37658557729917e-09	19	0.111764705882353	0.0129488859764089	8.63122171945701	170	170	0.0769230769230769	247	nucleoside triphosphate metabolic process	11957 (Atp5j)|27425 (Atp5l)|54405 (Ndufa1)|57423 (Atp5j2)|66377 (Ndufc1)|66414 (Ndufa12)|66416 (Ndufa7)|66454 (Nmnat1)|66916 (Ndufb7)|67126 (Atp5e)|67184 (Ndufa13)|67942 (Atp5g2)|68194 (Ndufb4)|68197 (Ndufc2)|68202 (Ndufa5)|68342 (Ndufb10)|69875 (Ndufa11)|71679 (Atp5h)|104130 (Ndufb11)
darkmagenta	43	GO:0022900	electron transport chain	GO.BP	1.47832113123515e-12	1.53273517543366e-06	2.34363176671813e-09	13	0.0764705882352941	0.00477064220183486	16.0294117647059	170	170	0.142857142857143	91	electron transport chain	12850 (Coq7)|12859 (Cox5b)|12861 (Cox6a1)|12867 (Cox7c)|22272 (Uqcrq)|66152 (Uqcr10)|66414 (Ndufa12)|66416 (Ndufa7)|66576 (Uqcrh)|67530 (Uqcrb)|67892 (Coa6)|68197 (Ndufc2)|68202 (Ndufa5)
darkmagenta	44	BioSystems.KEGG.mmu_M00147	NADH dehydrogenase (ubiquinone) 1 beta subcomplex (KEGG)	KEGG	6.47113698957336e-12	6.70932659988557e-06	9.11593288027931e-09	7	0.0411764705882353	0.000681520314547837	60.4185520361991	170	170	0.538461538461538	13	NADH dehydrogenase (ubiquinone) 1 beta subcomplex	66377 (Ndufc1)|66916 (Ndufb7)|68194 (Ndufb4)|68197 (Ndufc2)|68342 (Ndufb10)|104130 (Ndufb11)|100041273 (Ndufb4c)
darkmagenta	45	BioSystems.KEGG.mmu01100	Metabolic pathways (KEGG)	KEGG	1.16510643781698e-11	1.20799167558015e-05	1.57701263130568e-08	37	0.217647058823529	0.0615989515072084	3.53329161451815	170	170	0.0314893617021277	1175	Metabolic pathways	11957 (Atp5j)|12850 (Coq7)|12856 (Cox17)|12859 (Cox5b)|12861 (Cox6a1)|12864 (Cox6c)|12867 (Cox7c)|12868 (Cox8a)|13070 (Cyp11a1)|22272 (Uqcrq)|27425 (Atp5l)|54405 (Ndufa1)|56176 (Pigp)|57423 (Atp5j2)|66142 (Cox7b)|66152 (Uqcr10)|66377 (Ndufc1)|66414 (Ndufa12)|66416 (Ndufa7)|66454 (Nmnat1)|66576 (Uqcrh)|66916 (Ndufb7)|67126 (Atp5e)|67184 (Ndufa13)|67292 (Pigc)|67530 (Uqcrb)|67942 (Atp5g2)|68194 (Nd…
darkmagenta	46	GO:0019646	aerobic electron transport chain	GO.BP	2.92208797362627e-10	0.00030296441877595	3.06644148558654e-07	9	0.0529411764705882	0.00246395806028834	21.4862327909887	170	170	0.191489361702128	47	aerobic electron transport chain	12859 (Cox5b)|12861 (Cox6a1)|12867 (Cox7c)|22272 (Uqcrq)|66152 (Uqcr10)|66416 (Ndufa7)|66576 (Uqcrh)|67530 (Uqcrb)|68197 (Ndufc2)
darkmagenta	47	BioSystems.KEGG.mmu_M00146	NADH dehydrogenase (ubiquinone) 1 alpha subcomplex (KEGG)	KEGG	2.14785148224271e-09	0.0022269095996011	1.94150793339241e-06	6	0.0352941176470588	0.000786369593709043	44.8823529411765	170	170	0.4	15	NADH dehydrogenase (ubiquinone) 1 alpha subcomplex	54405 (Ndufa1)|66414 (Ndufa12)|66416 (Ndufa7)|67184 (Ndufa13)|68202 (Ndufa5)|69875 (Ndufa11)
darkmagenta	48	BioSystems.KEGG.mmu_M00158	F-type ATPase, eukaryotes (KEGG)	KEGG	2.14785148224271e-09	0.0022269095996011	1.94150793339241e-06	6	0.0352941176470588	0.000786369593709043	44.8823529411765	170	170	0.4	15	F-type ATPase, eukaryotes	11957 (Atp5j)|27425 (Atp5l)|57423 (Atp5j2)|67126 (Atp5e)|67942 (Atp5g2)|71679 (Atp5h)
darkmagenta	49	BioSystems.REACTOME.R-MMU-163210	Formation of ATP by chemiosmotic coupling (REACTOME)	REACTOME	3.41125402956267e-09	0.00353681546788281	2.95226666768181e-06	6	0.0352941176470588	0.000838794233289646	42.0772058823529	170	170	0.375	16	Formation of ATP by chemiosmotic coupling	11957 (Atp5j)|27425 (Atp5l)|57423 (Atp5j2)|67126 (Atp5e)|67942 (Atp5g2)|71679 (Atp5h)
darkmagenta	50	BioSystems.KEGG.mmu_M00152	Cytochrome bc1 complex (KEGG)	KEGG	7.4104417800509e-07	0.768320532109101	0.000402683717038313	4	0.0235294117647059	0.000471821756225426	49.8692810457516	170	170	0.444444444444444	9	Cytochrome bc1 complex	22272 (Uqcrq)|66152 (Uqcr10)|66576 (Uqcrh)|67530 (Uqcrb)
darkmagenta	51	GO:0006122	mitochondrial electron transport, ubiquinol to cytochrome c	GO.BP	1.91393120796471e-06	1	0.000951820049738558	4	0.0235294117647059	0.000576671035386632	40.8021390374332	170	170	0.363636363636364	11	mitochondrial electron transport, ubiquinol to cytochrome c	22272 (Uqcrq)|66152 (Uqcr10)|66576 (Uqcrh)|67530 (Uqcrb)
darkmagenta	52	BioSystems.REACTOME.R-MMU-1430728	Metabolism (REACTOME)	REACTOME	3.96086651278487e-05	1	0.0129506719879768	32	0.188235294117647	0.0892267365661861	2.10962881039607	170	170	0.0188014101057579	1702	Metabolism	11957 (Atp5j)|13070 (Cyp11a1)|14707 (Gng5)|18747 (Prkaca)|19662 (Rbp4)|22166 (Txn1)|22187 (Ubb)|22272 (Uqcrq)|27425 (Atp5l)|54405 (Ndufa1)|57423 (Atp5j2)|66152 (Uqcr10)|66377 (Ndufc1)|66414 (Ndufa12)|66416 (Ndufa7)|66454 (Nmnat1)|66576 (Uqcrh)|66916 (Ndufb7)|67126 (Atp5e)|67184 (Ndufa13)|67530 (Uqcrb)|67942 (Atp5g2)|68194 (Ndufb4)|68197 (Ndufc2)|68202 (Ndufa5)|68342 (Ndufb10)|69875 (Ndufa11)|7167…
darkmagenta	53	GO:0006123	mitochondrial electron transport, cytochrome c to oxygen	GO.BP	5.6162573286733e-05	1	0.0174080135378987	3	0.0176470588235294	0.000471821756225426	37.4019607843137	170	170	0.333333333333333	9	mitochondrial electron transport, cytochrome c to oxygen	12859 (Cox5b)|12861 (Cox6a1)|12867 (Cox7c)
darkolivegreen4	1	GO:0006099	tricarboxylic acid cycle	GO.BP	8.7468147394997e-15	9.0687674964312e-09	1.92542834319134e-11	9	0.0978260869565217	0.00152031454783748	64.345952023988	92	92	0.310344827586207	29	tricarboxylic acid cycle	11428 (Aco1)|11429 (Aco2)|12974 (Cs)|14194 (Fh1)|20917 (Suclg2)|66945 (Sdha)|67834 (Idh3a)|78920 (Dlst)|235339 (Dlat)
darkolivegreen4	2	BioSystems.KEGG.mmu00020	Citrate cycle (TCA cycle) (KEGG)	KEGG	8.7468147394997e-15	9.0687674964312e-09	1.92542834319134e-11	9	0.0978260869565217	0.00152031454783748	64.345952023988	92	92	0.310344827586207	29	Citrate cycle (TCA cycle)	11428 (Aco1)|11429 (Aco2)|12974 (Cs)|14194 (Fh1)|20917 (Suclg2)|66945 (Sdha)|67834 (Idh3a)|78920 (Dlst)|235339 (Dlat)
darkolivegreen4	3	BioSystems.KEGG.mmu01100	Metabolic pathways (KEGG)	KEGG	1.24481568342164e-14	1.29063485909702e-08	2.68323255529526e-11	30	0.326086956521739	0.0615989515072084	5.29370952821462	92	92	0.025531914893617	1175	Metabolic pathways	11428 (Aco1)|11429 (Aco2)|11946 (Atp5a1)|12974 (Cs)|14194 (Fh1)|14854 (Gss)|16993 (Lta4h)|17025 (Alad)|17330 (Minpp1)|18641 (Pfkl)|20917 (Suclg2)|22247 (Umps)|58866 (Treh)|66945 (Sdha)|66988 (Lap3)|67003 (Uqcrc2)|67834 (Idh3a)|70383 (Cox10)|71911 (Bdh1)|71949 (Cers5)|76563 (Qrsl1)|78920 (Dlst)|100163 (Pafah2)|107869 (Cth)|110446 (Acat1)|110821 (Pcca)|226139 (Cox15)|229487 (Gatb)|235339 (Dlat)|320…
darkolivegreen4	4	BioSystems.KEGG.mmu_M00009	Citrate cycle (TCA cycle, Krebs cycle) (KEGG)	KEGG	6.49058278938466e-14	6.72948816069633e-08	1.28180726870406e-10	8	0.0869565217391304	0.00115334207077326	75.395256916996	92	92	0.363636363636364	22	Citrate cycle (TCA cycle, Krebs cycle)	11428 (Aco1)|11429 (Aco2)|12974 (Cs)|14194 (Fh1)|20917 (Suclg2)|66945 (Sdha)|67834 (Idh3a)|78920 (Dlst)
darkolivegreen4	5	BioSystems.KEGG.mmu01200	Carbon metabolism (KEGG)	KEGG	1.44325126054768e-13	1.49637445294592e-07	2.71574310879478e-10	12	0.130434782608696	0.00566186107470511	23.0374396135266	92	92	0.111111111111111	108	Carbon metabolism	11428 (Aco1)|11429 (Aco2)|12974 (Cs)|14194 (Fh1)|18641 (Pfkl)|20917 (Suclg2)|66945 (Sdha)|67834 (Idh3a)|78920 (Dlst)|110446 (Acat1)|110821 (Pcca)|235339 (Dlat)
darkolivegreen4	6	MSigDB.MM15856	WP_TCA_CYCLE (MSigDB)	MSigDB|MSigDB M2: NA|MSigDB M2: NA - CP:WIKIPATHWAYS	1.15129638881225e-12	1.19367330629165e-06	1.86803334317942e-09	8	0.0869565217391304	0.00157273918741809	55.2898550724638	92	92	0.266666666666667	30	WP_TCA_CYCLE	14194 (Fh1)|11429 (Aco2)|78920 (Dlst)|12974 (Cs)|66945 (Sdha)|67834 (Idh3a)|20917 (Suclg2)|235339 (Dlat)
darkolivegreen4	7	BioSystems.REACTOME.R-MMU-71403	Citric acid cycle (TCA cycle) (REACTOME)	REACTOME	2.31286317563724e-12	2.39799504340609e-06	3.50072269110379e-09	7	0.0760869565217391	0.000996068152031455	76.3872997711671	92	92	0.368421052631579	19	Citric acid cycle (TCA cycle)	11429 (Aco2)|12974 (Cs)|14194 (Fh1)|20917 (Suclg2)|66945 (Sdha)|67834 (Idh3a)|78920 (Dlst)
darkolivegreen4	8	MSigDB.MM3893	HALLMARK_OXIDATIVE_PHOSPHORYLATION (MSigDB)	MSigDB|MSigDB MH: NA	9.81580633044584e-12	1.01771065298569e-05	1.342626191274e-08	13	0.141304347826087	0.0102228047182176	13.8224637681159	92	92	0.0666666666666667	195	HALLMARK_OXIDATIVE_PHOSPHORYLATION	226139 (Cox15)|14194 (Fh1)|11946 (Atp5a1)|67003 (Uqcrc2)|70383 (Cox10)|235339 (Dlat)|110446 (Acat1)|11429 (Aco2)|66945 (Sdha)|12974 (Cs)|67834 (Idh3a)|76614 (Immt)|78920 (Dlst)
darkolivegreen4	9	GO:0009060	aerobic respiration	GO.BP	2.17793215876775e-11	2.25809748566767e-05	2.85113318897434e-08	12	0.130434782608696	0.00859764089121887	15.1709968186638	92	92	0.0731707317073171	164	aerobic respiration	11428 (Aco1)|11429 (Aco2)|11946 (Atp5a1)|12974 (Cs)|14194 (Fh1)|20917 (Suclg2)|66945 (Sdha)|67003 (Uqcrc2)|67834 (Idh3a)|70383 (Cox10)|78920 (Dlst)|235339 (Dlat)
darkolivegreen4	10	BioSystems.REACTOME.R-MMU-71406	Pyruvate metabolism and Citric Acid (TCA) cycle (REACTOME)	REACTOME	2.7105453817279e-11	2.81031513613854e-05	3.46524677698957e-08	8	0.0869565217391304	0.00225425950196592	38.5743174924166	92	92	0.186046511627907	43	Pyruvate metabolism and Citric Acid (TCA) cycle	11429 (Aco2)|12974 (Cs)|14194 (Fh1)|20917 (Suclg2)|66945 (Sdha)|67834 (Idh3a)|78920 (Dlst)|235339 (Dlat)
darkolivegreen4	11	BioSystems.REACTOME.R-MMU-1430728	Metabolism (REACTOME)	REACTOME	1.5851139596454e-10	0.000164345883427203	1.75770998317864e-07	30	0.326086956521739	0.0892267365661861	3.65458795279211	92	92	0.0176263219741481	1702	Metabolism	11429 (Aco2)|11946 (Atp5a1)|12974 (Cs)|14194 (Fh1)|14854 (Gss)|16993 (Lta4h)|17025 (Alad)|17330 (Minpp1)|18641 (Pfkl)|20917 (Suclg2)|21428 (Mlx)|22247 (Umps)|27376 (Slc25a10)|66945 (Sdha)|66998 (Psmd5)|67003 (Uqcrc2)|67834 (Idh3a)|70383 (Cox10)|71911 (Bdh1)|71949 (Cers5)|78920 (Dlst)|79554 (Cptp)|99138 (Stard7)|103199 (Fig4)|107869 (Cth)|110446 (Acat1)|110821 (Pcca)|110959 (Nudt19)|226139 (Cox15)…
darkolivegreen4	12	BioSystems.REACTOME.R-MMU-1428517	The citric acid (TCA) cycle and respiratory electron transport (REACTOME)	REACTOME	5.43605537555304e-10	0.000563614570181639	5.44555140272115e-07	10	0.108695652173913	0.00665792922673657	16.325744608011	92	92	0.078740157480315	127	The citric acid (TCA) cycle and respiratory electron transport	11429 (Aco2)|11946 (Atp5a1)|12974 (Cs)|14194 (Fh1)|20917 (Suclg2)|66945 (Sdha)|67003 (Uqcrc2)|67834 (Idh3a)|78920 (Dlst)|235339 (Dlat)
darkolivegreen4	13	GO:0045333	cellular respiration	GO.BP	5.65240286153455e-10	0.000586045650606191	5.64591185555097e-07	12	0.130434782608696	0.0113761467889908	11.4656381486676	92	92	0.0552995391705069	217	cellular respiration	11428 (Aco1)|11429 (Aco2)|11946 (Atp5a1)|12974 (Cs)|14194 (Fh1)|20917 (Suclg2)|66945 (Sdha)|67003 (Uqcrc2)|67834 (Idh3a)|70383 (Cox10)|78920 (Dlst)|235339 (Dlat)
darkolivegreen4	14	BioSystems.KEGG.mmu_M00010	Citrate cycle, first carbon oxidation, oxaloacetate => 2-oxoglutarate (KEGG)	KEGG	3.49473838849229e-08	0.0362337271909592	2.50579026216868e-05	4	0.0434782608695652	0.000419397116644823	103.66847826087	92	92	0.5	8	Citrate cycle, first carbon oxidation, oxaloacetate => 2-oxoglutarate	11428 (Aco1)|11429 (Aco2)|12974 (Cs)|67834 (Idh3a)
darkolivegreen4	15	BioSystems.KEGG.mmu00630	Glyoxylate and dicarboxylate metabolism (KEGG)	KEGG	2.1052040528168e-07	0.218269240359288	0.000129999547563602	5	0.0543478260869565	0.00146788990825688	37.0244565217391	92	92	0.178571428571429	28	Glyoxylate and dicarboxylate metabolism	11428 (Aco1)|11429 (Aco2)|12974 (Cs)|110446 (Acat1)|110821 (Pcca)
darkolivegreen4	16	MSigDB.MM15942	WP_AMINO_ACID_METABOLISM (MSigDB)	MSigDB|MSigDB M2: NA|MSigDB M2: NA - CP:WIKIPATHWAYS	2.80466049271639e-07	0.290789443613229	0.000169063630007691	7	0.0760869565217391	0.00477064220183486	15.9489966555184	92	92	0.0769230769230769	91	WP_AMINO_ACID_METABOLISM	11429 (Aco2)|78920 (Dlst)|14854 (Gss)|66945 (Sdha)|14194 (Fh1)|107869 (Cth)|12974 (Cs)
darkolivegreen4	17	GO:0072350	tricarboxylic acid metabolic process	GO.BP	4.88788275603855e-07	0.506779594452281	0.000278297415954026	4	0.0434782608695652	0.00073394495412844	59.2391304347826	92	92	0.285714285714286	14	tricarboxylic acid metabolic process	11428 (Aco1)|11429 (Aco2)|12974 (Cs)|67834 (Idh3a)
darkolivegreen4	18	BioSystems.KEGG.mmu_M00011	Citrate cycle, second carbon oxidation, 2-oxoglutarate => oxaloacetate (KEGG)	KEGG	4.88788275603855e-07	0.506779594452281	0.000278297415954026	4	0.0434782608695652	0.00073394495412844	59.2391304347826	92	92	0.285714285714286	14	Citrate cycle, second carbon oxidation, 2-oxoglutarate => oxaloacetate	14194 (Fh1)|20917 (Suclg2)|66945 (Sdha)|78920 (Dlst)
darkolivegreen4	19	BioSystems.KEGG.mmu01210	2-Oxocarboxylic acid metabolism (KEGG)	KEGG	8.82164455621124e-07	0.914635164903626	0.00047097588306057	4	0.0434782608695652	0.000838794233289646	51.8342391304348	92	92	0.25	16	2-Oxocarboxylic acid metabolism	11428 (Aco1)|11429 (Aco2)|12974 (Cs)|67834 (Idh3a)
darkolivegreen4	20	BioSystems.KEGG.mmu01230	Biosynthesis of amino acids (KEGG)	KEGG	1.00208392346198e-06	1	0.0005274807658295	6	0.0652173913043478	0.0036173001310616	18.0293005671078	92	92	0.0869565217391304	69	Biosynthesis of amino acids	11428 (Aco1)|11429 (Aco2)|12974 (Cs)|18641 (Pfkl)|67834 (Idh3a)|107869 (Cth)
darkolivegreen4	21	GO:0006101	citrate metabolic process	GO.BP	1.07820511085905e-06	1	0.000563975613900954	3	0.0326086956521739	0.000262123197903014	124.402173913043	92	92	0.6	5	citrate metabolic process	11428 (Aco1)|11429 (Aco2)|12974 (Cs)
darkolivegreen4	22	MSigDB.MM3892	HALLMARK_FATTY_ACID_METABOLISM (MSigDB)	MSigDB|MSigDB MH: NA	8.09653969481295e-06	1	0.00337163659080257	7	0.0760869565217391	0.00786369593709043	9.67572463768116	92	92	0.0466666666666667	150	HALLMARK_FATTY_ACID_METABOLISM	14194 (Fh1)|17025 (Alad)|11429 (Aco2)|66945 (Sdha)|20917 (Suclg2)|78920 (Dlst)|67956 (Kmt5a)
darkolivegreen4	23	BioSystems.REACTOME.R-MMU-189451	Heme biosynthesis (REACTOME)	REACTOME	1.74203693858528e-05	1	0.0064574824248149	3	0.0326086956521739	0.000576671035386632	56.546442687747	92	92	0.272727272727273	11	Heme biosynthesis	17025 (Alad)|70383 (Cox10)|226139 (Cox15)
darkolivegreen4	24	GO:0006784	heme A biosynthetic process	GO.BP	2.30103325243162e-05	1	0.00820120207764567	2	0.0217391304347826	0.000104849279161206	207.336956521739	92	92	1	2	heme A biosynthetic process	70383 (Cox10)|226139 (Cox15)
darkolivegreen4	25	GO:0046160	heme a metabolic process	GO.BP	2.30103325243162e-05	1	0.00820120207764567	2	0.0217391304347826	0.000104849279161206	207.336956521739	92	92	1	2	heme a metabolic process	70383 (Cox10)|226139 (Cox15)
darkolivegreen4	26	GO:0006637	acyl-CoA metabolic process	GO.BP	3.9777742701166e-05	1	0.012993661579871	5	0.0543478260869565	0.00414154652686763	13.1225921849202	92	92	0.0632911392405063	79	acyl-CoA metabolic process	12974 (Cs)|20917 (Suclg2)|110446 (Acat1)|110959 (Nudt19)|235339 (Dlat)
darkolivegreen4	27	GO:0035383	thioester metabolic process	GO.BP	3.9777742701166e-05	1	0.012993661579871	5	0.0543478260869565	0.00414154652686763	13.1225921849202	92	92	0.0632911392405063	79	thioester metabolic process	12974 (Cs)|20917 (Suclg2)|110446 (Acat1)|110959 (Nudt19)|235339 (Dlat)
darkolivegreen4	28	GO:0043648	dicarboxylic acid metabolic process	GO.BP	4.48795621528527e-05	1	0.0143660046547005	5	0.0543478260869565	0.00424639580602883	12.7985775630703	92	92	0.0617283950617284	81	dicarboxylic acid metabolic process	12974 (Cs)|14194 (Fh1)|66945 (Sdha)|67834 (Idh3a)|78920 (Dlst)
darkolivegreen4	29	MSigDB.MM3871	HALLMARK_ADIPOGENESIS (MSigDB)	MSigDB|MSigDB MH: NA	5.17476640046887e-05	1	0.016209181879569	7	0.0760869565217391	0.0104849279161206	7.25679347826087	92	92	0.035	200	HALLMARK_ADIPOGENESIS	235339 (Dlat)|11429 (Aco2)|12974 (Cs)|18641 (Pfkl)|67834 (Idh3a)|76614 (Immt)|27376 (Slc25a10)
darkolivegreen4	30	GO:0070681	glutaminyl-tRNAGln biosynthesis via transamidation	GO.BP	6.88138392940005e-05	1	0.0206383393377883	2	0.0217391304347826	0.000157273918741809	138.224637681159	92	92	0.666666666666667	3	glutaminyl-tRNAGln biosynthesis via transamidation	76563 (Qrsl1)|229487 (Gatb)
darkolivegreen4	31	GO:1902858	propionyl-CoA metabolic process	GO.BP	6.88138392940005e-05	1	0.0206383393377883	2	0.0217391304347826	0.000157273918741809	138.224637681159	92	92	0.666666666666667	3	propionyl-CoA metabolic process	110446 (Acat1)|110959 (Nudt19)
darkolivegreen4	32	BioSystems.REACTOME.R-MMU-77108	Utilization of Ketone Bodies (REACTOME)	REACTOME	6.88138392940005e-05	1	0.0206383393377883	2	0.0217391304347826	0.000157273918741809	138.224637681159	92	92	0.666666666666667	3	Utilization of Ketone Bodies	71911 (Bdh1)|110446 (Acat1)
darkolivegreen4	33	BioSystems.REACTOME.R-MMU-189445	Metabolism of porphyrins (REACTOME)	REACTOME	7.03015663985168e-05	1	0.0210088505009925	3	0.0326086956521739	0.000891218872870249	36.5888746803069	92	92	0.176470588235294	17	Metabolism of porphyrins	17025 (Alad)|70383 (Cox10)|226139 (Cox15)
darkolivegreen4	34	GO:0033865	nucleoside bisphosphate metabolic process	GO.BP	0.000101153863241291	1	0.0283835276426189	5	0.0543478260869565	0.00503276539973788	10.7987998188406	92	92	0.0520833333333333	96	nucleoside bisphosphate metabolic process	12974 (Cs)|20917 (Suclg2)|110446 (Acat1)|110959 (Nudt19)|235339 (Dlat)
darkolivegreen4	35	GO:0033875	ribonucleoside bisphosphate metabolic process	GO.BP	0.000101153863241291	1	0.0283835276426189	5	0.0543478260869565	0.00503276539973788	10.7987998188406	92	92	0.0520833333333333	96	ribonucleoside bisphosphate metabolic process	12974 (Cs)|20917 (Suclg2)|110446 (Acat1)|110959 (Nudt19)|235339 (Dlat)
darkolivegreen4	36	GO:0034032	purine nucleoside bisphosphate metabolic process	GO.BP	0.000101153863241291	1	0.0283835276426189	5	0.0543478260869565	0.00503276539973788	10.7987998188406	92	92	0.0520833333333333	96	purine nucleoside bisphosphate metabolic process	12974 (Cs)|20917 (Suclg2)|110446 (Acat1)|110959 (Nudt19)|235339 (Dlat)
darkorange	1	MSigDB.MM3889	HALLMARK_EPITHELIAL_MESENCHYMAL_TRANSITION (MSigDB)	MSigDB|MSigDB MH: NA	1.17361567351015e-47	1.21681411922071e-41	3.92520683619583e-43	78	0.0738636363636364	0.0100131061598951	7.37669562113279	1056	1056	0.408376963350785	191	HALLMARK_EPITHELIAL_MESENCHYMAL_TRANSITION	23876 (Fbln5)|12842 (Col1a1)|12843 (Col1a2)|12825 (Col3a1)|12831 (Col5a1)|12834 (Col6a2)|12835 (Col6a3)|13179 (Dcn)|13717 (Eln)|14114 (Fbln1)|14118 (Fbn1)|14609 (Gja1)|58859 (Efemp2)|16193 (Il6)|18596 (Pdgfrb)|18933 (Prrx1)|12153 (Bmp1)|20583 (Snai2)|21810 (Tgfbi)|22341 (Vegfc)|22352 (Vim)|22418 (Wnt5a)|12406 (Serpinh1)|12826 (Col4a1)|12827 (Col4a2)|16773 (Lama2)|16949 (Loxl1)|17392 (Mmp3)|20315 …
darkorange	2	GO:0030198	extracellular matrix organization	GO.BP	9.53560786255122e-41	9.886594516756e-35	2.82474129050171e-36	88	0.0833333333333333	0.0154652686762779	5.38841807909604	1056	1056	0.298305084745763	295	extracellular matrix organization	11504 (Adamts1)|11568 (Aebp1)|12390 (Cav2)|12406 (Serpinh1)|12819 (Col15a1)|12822 (Col18a1)|12825 (Col3a1)|12826 (Col4a1)|12827 (Col4a2)|12831 (Col5a1)|12832 (Col5a2)|12842 (Col1a1)|12843 (Col1a2)|13406 (Dmp1)|13717 (Eln)|13805 (Eng)|14042 (Ext1)|14114 (Fbln1)|14115 (Fbln2)|14230 (Fkbp10)|14268 (Fn1)|14726 (Pdpn)|15116 (Has1)|15117 (Has2)|15442 (Hpse)|16007 (Ccn1)|16193 (Il6)|16412 (Itgb1)|16772 …
darkorange	3	GO:0043062	extracellular structure organization	GO.BP	1.28795162448145e-40	1.33535854787536e-34	3.70932929965378e-36	88	0.0833333333333333	0.0155176933158585	5.37021396396396	1056	1056	0.297297297297297	296	extracellular structure organization	11504 (Adamts1)|11568 (Aebp1)|12390 (Cav2)|12406 (Serpinh1)|12819 (Col15a1)|12822 (Col18a1)|12825 (Col3a1)|12826 (Col4a1)|12827 (Col4a2)|12831 (Col5a1)|12832 (Col5a2)|12842 (Col1a1)|12843 (Col1a2)|13406 (Dmp1)|13717 (Eln)|13805 (Eng)|14042 (Ext1)|14114 (Fbln1)|14115 (Fbln2)|14230 (Fkbp10)|14268 (Fn1)|14726 (Pdpn)|15116 (Has1)|15117 (Has2)|15442 (Hpse)|16007 (Ccn1)|16193 (Il6)|16412 (Itgb1)|16772 …
darkorange	4	GO:0045229	external encapsulating structure organization	GO.BP	1.73712668667326e-40	1.80106684575633e-34	4.7396495940956e-36	88	0.0833333333333333	0.0155701179554391	5.35213243546577	1056	1056	0.296296296296296	297	external encapsulating structure organization	11504 (Adamts1)|11568 (Aebp1)|12390 (Cav2)|12406 (Serpinh1)|12819 (Col15a1)|12822 (Col18a1)|12825 (Col3a1)|12826 (Col4a1)|12827 (Col4a2)|12831 (Col5a1)|12832 (Col5a2)|12842 (Col1a1)|12843 (Col1a2)|13406 (Dmp1)|13717 (Eln)|13805 (Eng)|14042 (Ext1)|14114 (Fbln1)|14115 (Fbln2)|14230 (Fkbp10)|14268 (Fn1)|14726 (Pdpn)|15116 (Has1)|15117 (Has2)|15442 (Hpse)|16007 (Ccn1)|16193 (Il6)|16412 (Itgb1)|16772 …
darkorange	5	BioSystems.REACTOME.R-MMU-1474244	Extracellular matrix organization (REACTOME)	REACTOME	6.26657614647934e-35	6.49723628127895e-29	1.04794133569015e-30	71	0.0672348484848485	0.011743119266055	5.72546756628788	1056	1056	0.316964285714286	224	Extracellular matrix organization	11501 (Adam8)|12111 (Bgn)|12153 (Bmp1)|12159 (Bmp4)|12406 (Serpinh1)|12819 (Col15a1)|12822 (Col18a1)|12825 (Col3a1)|12826 (Col4a1)|12827 (Col4a2)|12831 (Col5a1)|12832 (Col5a2)|12833 (Col6a1)|12834 (Col6a2)|12835 (Col6a3)|12842 (Col1a1)|12843 (Col1a2)|13030 (Ctsb)|13038 (Ctsk)|13179 (Dcn)|13406 (Dmp1)|13717 (Eln)|14114 (Fbln1)|14115 (Fbln2)|14118 (Fbn1)|14173 (Fgf2)|14268 (Fn1)|15894 (Icam1)|15896…
darkorange	6	BioSystems.REACTOME.R-MMU-168256	Immune System (REACTOME)	REACTOME	3.17905769619828e-26	3.29607245187994e-20	2.49702458475753e-22	183	0.173295454545455	0.0773787680209699	2.23957370965755	1056	1056	0.123983739837398	1476	Immune System	11501 (Adam8)|11513 (Adcy7)|11767 (Ap1m1)|12182 (Bst1)|12223 (Btc)|12266 (C3)|12267 (C3ar1)|12268 (C4b)|12273 (C5ar1)|12274 (C6)|12477 (Ctla4)|12489 (Cd33)|12490 (Cd34)|12491 (Cd36)|12508 (Cd53)|12514 (Cd68)|12519 (Cd80)|12628 (Cfh)|12654 (Chil1)|12702 (Socs3)|12765 (Cxcr2)|12772 (Ccr2)|12774 (Ccr5)|12983 (Csf2rb)|12984 (Csf2rb2)|12986 (Csf3r)|13030 (Ctsb)|13032 (Ctsc)|13038 (Ctsk)|13136 (Cd55)|1…
darkorange	7	GO:0060326	cell chemotaxis	GO.BP	4.43003291255094e-26	4.59309356399612e-20	3.42768176417621e-22	69	0.0653409090909091	0.0149410222804718	4.37325558213716	1056	1056	0.242105263157895	285	cell chemotaxis	11501 (Adam8)|12182 (Bst1)|12267 (C3ar1)|12273 (C5ar1)|12310 (Calca)|12765 (Cxcr2)|12768 (Ccr1)|12771 (Ccr3)|12772 (Ccr2)|12774 (Ccr5)|12778 (Ackr3)|12977 (Csf1)|12986 (Csf3r)|13123 (Cyp7b1)|13609 (S1pr1)|13617 (Ednra)|13618 (Ednrb)|13805 (Eng)|14131 (Fcgr3)|14173 (Fgf2)|14205 (Vegfd)|14747 (Cmklr1)|14825 (Cxcl1)|15234 (Hgf)|15370 (Nr4a1)|16409 (Itgam)|16803 (Lbp)|16948 (Lox)|17096 (Lyn)|18578 (P…
darkorange	8	GO:0045765	regulation of angiogenesis	GO.BP	3.94105700376264e-25	4.08611942995714e-19	2.7608915067278e-21	68	0.0643939393939394	0.015045871559633	4.27984109386548	1056	1056	0.236933797909408	287	regulation of angiogenesis	11482 (Acvrl1)|11489 (Adam12)|11504 (Adamts1)|11535 (Adm)|11555 (Adrb2)|11601 (Angpt2)|11602 (Angpt4)|12266 (C3)|12267 (C3ar1)|12273 (C5ar1)|12274 (C6)|12490 (Cd34)|12491 (Cd36)|12562 (Cdh5)|12654 (Chil1)|12765 (Cxcr2)|12771 (Ccr3)|12772 (Ccr2)|12827 (Col4a2)|13179 (Dcn)|13805 (Eng)|13855 (Epn2)|14066 (F3)|14173 (Fgf2)|14205 (Vegfd)|14461 (Gata2)|15234 (Hgf)|15368 (Hmox1)|15442 (Hpse)|16153 (Il10…
darkorange	9	GO:1901342	regulation of vasculature development	GO.BP	9.30199904245621e-25	9.64438702321094e-19	6.30352093020323e-21	68	0.0643939393939394	0.0152555701179554	4.22101166302197	1056	1056	0.233676975945017	291	regulation of vasculature development	11482 (Acvrl1)|11489 (Adam12)|11504 (Adamts1)|11535 (Adm)|11555 (Adrb2)|11601 (Angpt2)|11602 (Angpt4)|12266 (C3)|12267 (C3ar1)|12273 (C5ar1)|12274 (C6)|12490 (Cd34)|12491 (Cd36)|12562 (Cdh5)|12654 (Chil1)|12765 (Cxcr2)|12771 (Ccr3)|12772 (Ccr2)|12827 (Col4a2)|13179 (Dcn)|13805 (Eng)|13855 (Epn2)|14066 (F3)|14173 (Fgf2)|14205 (Vegfd)|14461 (Gata2)|15234 (Hgf)|15368 (Hmox1)|15442 (Hpse)|16153 (Il10…
darkorange	10	GO:0097529	myeloid leukocyte migration	GO.BP	1.04265306468599e-24	1.08103103869095e-18	6.97439379800612e-21	59	0.0558712121212121	0.0116382699868938	4.80064581627082	1056	1056	0.265765765765766	222	myeloid leukocyte migration	11501 (Adam8)|12182 (Bst1)|12267 (C3ar1)|12273 (C5ar1)|12310 (Calca)|12765 (Cxcr2)|12768 (Ccr1)|12771 (Ccr3)|12772 (Ccr2)|12977 (Csf1)|12986 (Csf3r)|13617 (Ednra)|13618 (Ednrb)|14131 (Fcgr3)|14205 (Vegfd)|14747 (Cmklr1)|14825 (Cxcl1)|16171 (Il17a)|16177 (Il1r1)|16409 (Itgam)|16803 (Lbp)|17096 (Lyn)|17387 (Mmp14)|18578 (Pde4b)|18613 (Pecam1)|18654 (Pgf)|18787 (Serpine1)|19141 (Lgmn)|19261 (Sirpa)|…
darkorange	11	GO:0030595	leukocyte chemotaxis	GO.BP	2.92398318571625e-23	3.03160915881609e-17	1.69363640157324e-19	56	0.053030303030303	0.0111664482306684	4.74907525963864	1056	1056	0.262910798122066	213	leukocyte chemotaxis	11501 (Adam8)|12182 (Bst1)|12267 (C3ar1)|12273 (C5ar1)|12310 (Calca)|12765 (Cxcr2)|12768 (Ccr1)|12771 (Ccr3)|12772 (Ccr2)|12977 (Csf1)|12986 (Csf3r)|13123 (Cyp7b1)|13609 (S1pr1)|13617 (Ednra)|13618 (Ednrb)|14131 (Fcgr3)|14205 (Vegfd)|14747 (Cmklr1)|14825 (Cxcl1)|16409 (Itgam)|16803 (Lbp)|17096 (Lyn)|18578 (Pde4b)|18654 (Pgf)|18787 (Serpine1)|19141 (Lgmn)|20292 (Ccl11)|20293 (Ccl12)|20296 (Ccl2)|2…
darkorange	12	BioSystems.REACTOME.R-MMU-168249	Innate Immune System (REACTOME)	REACTOME	5.89215290333845e-22	6.10903126740453e-16	2.78951199424864e-18	137	0.129734848484848	0.054521625163827	2.37951176427739	1056	1056	0.131730769230769	1040	Innate Immune System	11501 (Adam8)|11513 (Adcy7)|11767 (Ap1m1)|12182 (Bst1)|12223 (Btc)|12266 (C3)|12267 (C3ar1)|12268 (C4b)|12273 (C5ar1)|12274 (C6)|12489 (Cd33)|12491 (Cd36)|12508 (Cd53)|12514 (Cd68)|12519 (Cd80)|12628 (Cfh)|12654 (Chil1)|12765 (Cxcr2)|12772 (Ccr2)|12774 (Ccr5)|12983 (Csf2rb)|12984 (Csf2rb2)|13030 (Ctsb)|13032 (Ctsc)|13038 (Ctsk)|13136 (Cd55)|13244 (Degs1)|13830 (Stom)|13874 (Ereg)|14129 (Fcgr1)|14…
darkorange	13	GO:0045766	positive regulation of angiogenesis	GO.BP	6.40764378640629e-22	6.64349633889634e-16	2.97914634031226e-18	48	0.0454545454545455	0.00875491480996068	5.19188894937398	1056	1056	0.287425149700599	167	positive regulation of angiogenesis	11482 (Acvrl1)|11489 (Adam12)|11535 (Adm)|11601 (Angpt2)|11602 (Angpt4)|12266 (C3)|12267 (C3ar1)|12273 (C5ar1)|12274 (C6)|12490 (Cd34)|12562 (Cdh5)|12654 (Chil1)|12765 (Cxcr2)|12771 (Ccr3)|13805 (Eng)|14066 (F3)|14173 (Fgf2)|14205 (Vegfd)|14461 (Gata2)|15234 (Hgf)|15368 (Hmox1)|15442 (Hpse)|16153 (Il10)|16412 (Itgb1)|18127 (Nos3)|18132 (Notch4)|18654 (Pgf)|18787 (Serpine1)|20292 (Ccl11)|20319 (Sf…
darkorange	14	GO:1904018	positive regulation of vasculature development	GO.BP	6.40764378640629e-22	6.64349633889634e-16	2.97914634031226e-18	48	0.0454545454545455	0.00875491480996068	5.19188894937398	1056	1056	0.287425149700599	167	positive regulation of vasculature development	11482 (Acvrl1)|11489 (Adam12)|11535 (Adm)|11601 (Angpt2)|11602 (Angpt4)|12266 (C3)|12267 (C3ar1)|12273 (C5ar1)|12274 (C6)|12490 (Cd34)|12562 (Cdh5)|12654 (Chil1)|12765 (Cxcr2)|12771 (Ccr3)|13805 (Eng)|14066 (F3)|14173 (Fgf2)|14205 (Vegfd)|14461 (Gata2)|15234 (Hgf)|15368 (Hmox1)|15442 (Hpse)|16153 (Il10)|16412 (Itgb1)|18127 (Nos3)|18132 (Notch4)|18654 (Pgf)|18787 (Serpine1)|20292 (Ccl11)|20319 (Sf…
darkorange	15	GO:0030199	collagen fibril organization	GO.BP	2.67698024946947e-20	2.77551453849194e-14	1.07578082887284e-16	28	0.0265151515151515	0.00304062909567497	8.72028474399164	1056	1056	0.482758620689655	58	collagen fibril organization	11568 (Aebp1)|12406 (Serpinh1)|12825 (Col3a1)|12831 (Col5a1)|12832 (Col5a2)|12842 (Col1a1)|12843 (Col1a2)|14042 (Ext1)|14230 (Fkbp10)|16948 (Lox)|16949 (Loxl1)|16950 (Loxl3)|17022 (Lum)|17300 (Foxc1)|17385 (Mmp11)|18451 (P4ha1)|20319 (Sfrp2)|23892 (Grem1)|56401 (P3h1)|56429 (Dpt)|58859 (Efemp2)|67573 (Loxl4)|94352 (Loxl2)|108153 (Adamts7)|195209 (Zfp469)|216725 (Adamts2)|237360 (Adamts14)|239337 …
darkorange	16	MSigDB.MM3890	HALLMARK_INFLAMMATORY_RESPONSE (MSigDB)	MSigDB|MSigDB MH: NA	4.05387752561301e-20	4.20309264957577e-14	1.58607269795312e-16	49	0.0464015151515152	0.00996068152031455	4.65846790271132	1056	1056	0.257894736842105	190	HALLMARK_INFLAMMATORY_RESPONSE	216799 (Nlrp3)|15894 (Icam1)|16193 (Il6)|16153 (Il10)|54483 (Mefv)|20288 (Msr1)|108078 (Olr1)|26362 (Axl)|24115 (Best1)|18414 (Osmr)|16190 (Il4ra)|23845 (Clec5a)|20530 (Slc31a2)|11535 (Adm)|12977 (Csf1)|12986 (Csf3r)|23796 (Aplnr)|13874 (Ereg)|14066 (F3)|14293 (Fpr1)|15117 (Has2)|16177 (Il1r1)|21942 (Tnfrsf9)|16323 (Inhba)|17096 (Lyn)|17387 (Mmp14)|18439 (P2rx7)|18787 (Serpine1)|18578 (Pde4b)|192…
darkorange	17	GO:0001935	endothelial cell proliferation	GO.BP	1.31472924390233e-19	1.36312179791189e-13	4.88574121115371e-16	44	0.0416666666666667	0.00828309305373526	5.03032700421941	1056	1056	0.278481012658228	158	endothelial cell proliferation	11482 (Acvrl1)|12159 (Bmp4)|12310 (Calca)|12390 (Cav2)|12490 (Cd34)|12771 (Ccr3)|12822 (Col18a1)|13805 (Eng)|13809 (Enpep)|14066 (F3)|14165 (Fgf10)|14173 (Fgf2)|14178 (Fgf7)|14205 (Vegfd)|14461 (Gata2)|14609 (Gja1)|15368 (Hmox1)|15370 (Nr4a1)|16000 (Igf1)|16153 (Il10)|18654 (Pgf)|19378 (Aldh1a2)|20293 (Ccl12)|20296 (Ccl2)|20315 (Cxcl12)|20692 (Sparc)|20778 (Scarb1)|20848 (Stat3)|21825 (Thbs1)|218…
darkorange	18	BioSystems.KEGG.mmu04060	Cytokine-cytokine receptor interaction (KEGG)	KEGG	5.82984253136426e-18	6.04442737525872e-12	1.82611098950414e-14	48	0.0454545454545455	0.010694626474443	4.25022281639929	1056	1056	0.235294117647059	204	Cytokine-cytokine receptor interaction	11477 (Acvr1)|12765 (Cxcr2)|12768 (Ccr1)|12771 (Ccr3)|12772 (Ccr2)|12774 (Ccr5)|12778 (Ackr3)|12977 (Csf1)|12983 (Csf2rb)|12984 (Csf2rb2)|12986 (Csf3r)|14205 (Vegfd)|14825 (Cxcl1)|15234 (Hgf)|15976 (Ifnar2)|16153 (Il10)|16156 (Il11)|16171 (Il17a)|16174 (Il18rap)|16177 (Il1r1)|16190 (Il4ra)|16193 (Il6)|16323 (Inhba)|16324 (Inhbb)|16847 (Lepr)|18383 (Tnfrsf11b)|18414 (Osmr)|18596 (Pdgfrb)|20292 (Cc…
darkorange	19	GO:0002685	regulation of leukocyte migration	GO.BP	8.45263214016913e-18	8.76375662398448e-12	2.5928274035457e-14	50	0.0473484848484848	0.0116382699868938	4.06834391209391	1056	1056	0.225225225225225	222	regulation of leukocyte migration	11501 (Adam8)|11542 (Adora3)|12061 (Bdkrb1)|12182 (Bst1)|12267 (C3ar1)|12273 (C5ar1)|12765 (Cxcr2)|12768 (Ccr1)|12772 (Ccr2)|12977 (Csf1)|13617 (Ednra)|14205 (Vegfd)|14747 (Cmklr1)|15894 (Icam1)|16177 (Il1r1)|16803 (Lbp)|17096 (Lyn)|17387 (Mmp14)|17698 (Msn)|18613 (Pecam1)|18654 (Pgf)|18787 (Serpine1)|19141 (Lgmn)|19204 (Ptafr)|20293 (Ccl12)|20296 (Ccl2)|20306 (Ccl7)|20315 (Cxcl12)|20339 (Sele)|2…
darkorange	20	GO:0032963	collagen metabolic process	GO.BP	1.49938652057643e-17	1.55457593962581e-11	4.45437231984473e-14	34	0.0321969696969697	0.00555701179554391	5.79393582046884	1056	1056	0.320754716981132	106	collagen metabolic process	12159 (Bmp4)|12406 (Serpinh1)|12831 (Col5a1)|12842 (Col1a1)|12843 (Col1a2)|13030 (Ctsb)|13038 (Ctsk)|14062 (F2r)|14268 (Fn1)|14789 (P3h3)|16193 (Il6)|16412 (Itgb1)|17381 (Mmp12)|17384 (Mmp10)|17385 (Mmp11)|17386 (Mmp13)|17387 (Mmp14)|17390 (Mmp2)|17392 (Mmp3)|17534 (Mrc2)|18439 (P2rx7)|18596 (Pdgfrb)|18787 (Serpine1)|20296 (Ccl2)|21814 (Tgfbr3)|22352 (Vim)|56401 (P3h1)|58223 (Mmp19)|74048 (Vsir)|…
darkorange	21	GO:0097530	granulocyte migration	GO.BP	1.92457491923414e-17	1.99541467286131e-11	5.68494208792395e-14	40	0.0378787878787879	0.00775884665792923	4.88201269451269	1056	1056	0.27027027027027	148	granulocyte migration	11501 (Adam8)|12182 (Bst1)|12267 (C3ar1)|12273 (C5ar1)|12765 (Cxcr2)|12771 (Ccr3)|12977 (Csf1)|12986 (Csf3r)|13617 (Ednra)|14131 (Fcgr3)|14747 (Cmklr1)|14825 (Cxcl1)|16171 (Il17a)|16177 (Il1r1)|16409 (Itgam)|16803 (Lbp)|18578 (Pde4b)|18613 (Pecam1)|19261 (Sirpa)|20292 (Ccl11)|20293 (Ccl12)|20296 (Ccl2)|20302 (Ccl3)|20303 (Ccl4)|20306 (Ccl7)|20311 (Cxcl5)|20343 (Sell)|20963 (Syk)|21825 (Thbs1)|219…
darkorange	22	GO:0048771	tissue remodeling	GO.BP	2.432334886412e-17	2.52186426891105e-11	7.12391036415552e-14	44	0.0416666666666667	0.00938401048492792	4.44017690875233	1056	1056	0.245810055865922	179	tissue remodeling	11482 (Acvrl1)|11501 (Adam8)|11555 (Adrb2)|11601 (Angpt2)|12310 (Calca)|12772 (Ccr2)|13038 (Ctsk)|13609 (S1pr1)|13617 (Ednra)|13717 (Eln)|14042 (Ext1)|14062 (F2r)|14165 (Fgf10)|14609 (Gja1)|14613 (Gja5)|16000 (Igf1)|16011 (Igfbp5)|16193 (Il6)|16847 (Lepr)|17300 (Foxc1)|17312 (Clec10a)|17387 (Mmp14)|17390 (Mmp2)|18127 (Nos3)|18383 (Tnfrsf11b)|18439 (P2rx7)|18669 (Abcb1b)|20377 (Sfrp1)|20963 (Syk)|…
darkorange	23	BioSystems.REACTOME.R-MMU-6798695	Neutrophil degranulation (REACTOME)	REACTOME	6.38260576705514e-17	6.61753672012891e-11	1.82301287055893e-13	77	0.0729166666666667	0.0256356487549148	2.84434645535106	1056	1056	0.157464212678937	489	Neutrophil degranulation	11501 (Adam8)|11767 (Ap1m1)|12182 (Bst1)|12266 (C3)|12267 (C3ar1)|12273 (C5ar1)|12489 (Cd33)|12491 (Cd36)|12508 (Cd53)|12514 (Cd68)|12654 (Chil1)|12765 (Cxcr2)|13030 (Ctsb)|13032 (Ctsc)|13136 (Cd55)|13244 (Degs1)|13830 (Stom)|14130 (Fcgr2b)|14131 (Fcgr3)|14289 (Fpr2)|14293 (Fpr1)|14727 (Lilrb4b)|14728 (Lilrb4a)|14825 (Cxcl1)|14997 (H2-M9)|15439 (Hp)|15442 (Hpse)|16409 (Itgam)|16625 (Serpina3c)|16…
darkorange	24	GO:1903555	regulation of tumor necrosis factor superfamily cytokine production	GO.BP	8.96703103160515e-17	9.29708950981647e-11	2.47263018878098e-13	43	0.040719696969697	0.00927916120576671	4.38829502653655	1056	1056	0.242937853107345	177	regulation of tumor necrosis factor superfamily cytokine production	11501 (Adam8)|12489 (Cd33)|12490 (Cd34)|12491 (Cd36)|12772 (Ccr2)|12774 (Ccr5)|14131 (Fcgr3)|14727 (Lilrb4b)|14728 (Lilrb4a)|16000 (Igf1)|16007 (Ccn1)|16153 (Il10)|16171 (Il17a)|16193 (Il6)|16803 (Lbp)|19204 (Ptafr)|19261 (Sirpa)|20296 (Ccl2)|20302 (Ccl3)|20303 (Ccl4)|20848 (Stat3)|20963 (Syk)|21825 (Thbs1)|21899 (Tlr6)|22418 (Wnt5a)|26362 (Axl)|26888 (Clec4a2)|69165 (Cd209b)|73149 (Clec4a3)|7391…
darkorange	25	GO:0031349	positive regulation of defense response	GO.BP	1.27147398856642e-16	1.31827440313758e-10	3.45098011292559e-13	55	0.0520833333333333	0.0146788990825688	3.54817708333333	1056	1056	0.196428571428571	280	positive regulation of defense response	11421 (Ace)|11501 (Adam8)|11542 (Adora3)|11690 (Alox5ap)|12266 (C3)|12772 (Ccr2)|12774 (Ccr5)|13032 (Ctsc)|13617 (Ednra)|13874 (Ereg)|14129 (Fcgr1)|14131 (Fcgr3)|14609 (Gja1)|14825 (Cxcl1)|15519 (Hsp90aa1)|15951 (Ifi204)|16171 (Il17a)|16174 (Il18rap)|16193 (Il6)|16768 (Lag3)|16803 (Lbp)|17082 (Il1rl1)|17174 (Masp1)|17381 (Mmp12)|18787 (Serpine1)|19225 (Ptgs2)|20302 (Ccl3)|20963 (Syk)|21899 (Tlr6)…
darkorange	26	GO:0002526	acute inflammatory response	GO.BP	2.01335645883703e-16	2.0874640833739e-10	5.31161344369949e-13	32	0.0303030303030303	0.00529488859764089	5.72307230723072	1056	1056	0.316831683168317	101	acute inflammatory response	11477 (Acvr1)|11501 (Adam8)|11690 (Alox5ap)|12062 (Bdkrb2)|12266 (C3)|12765 (Cxcr2)|12774 (Ccr5)|13618 (Ednrb)|14042 (Ext1)|14066 (F3)|14129 (Fcgr1)|14130 (Fcgr2b)|14131 (Fcgr3)|14268 (Fn1)|14825 (Cxcl1)|15439 (Hp)|15442 (Hpse)|15894 (Icam1)|16193 (Il6)|16803 (Lbp)|18489 (Reg3b)|19225 (Ptgs2)|19695 (Reg3g)|20210 (Saa3)|20716 (Serpina3n)|20723 (Serpinb9)|20848 (Stat3)|21926 (Tnf)|21943 (Tnfsf11)|6…
darkorange	27	GO:0002687	positive regulation of leukocyte migration	GO.BP	2.05818276278692e-16	2.13394035391958e-10	5.41609226883142e-13	39	0.0369318181818182	0.00786369593709043	4.69649621212121	1056	1056	0.26	150	positive regulation of leukocyte migration	11501 (Adam8)|11542 (Adora3)|12061 (Bdkrb1)|12267 (C3ar1)|12273 (C5ar1)|12765 (Cxcr2)|12768 (Ccr1)|12772 (Ccr2)|12977 (Csf1)|13617 (Ednra)|14205 (Vegfd)|14747 (Cmklr1)|15894 (Icam1)|16177 (Il1r1)|16803 (Lbp)|17387 (Mmp14)|18613 (Pecam1)|18654 (Pgf)|18787 (Serpine1)|19141 (Lgmn)|19204 (Ptafr)|20293 (Ccl12)|20296 (Ccl2)|20306 (Ccl7)|20315 (Cxcl12)|20339 (Sele)|20343 (Sell)|20344 (Selp)|21336 (Tacr1…
darkorange	28	GO:0050764	regulation of phagocytosis	GO.BP	2.4959689000083e-16	2.58784052327981e-10	6.53495081636316e-13	34	0.0321969696969697	0.00602883355176933	5.34049736495389	1056	1056	0.295652173913043	115	regulation of phagocytosis	11687 (Alox15)|12266 (C3)|12268 (C4b)|12491 (Cd36)|14129 (Fcgr1)|14130 (Fcgr2b)|14131 (Fcgr3)|14461 (Gata2)|16803 (Lbp)|17174 (Masp1)|18173 (Slc11a1)|18636 (Cfp)|19128 (Pros1)|19261 (Sirpa)|19288 (Ptx3)|20296 (Ccl2)|20698 (Sphk1)|20778 (Scarb1)|20963 (Syk)|21817 (Tgm2)|21926 (Tnf)|26903 (Dysf)|69165 (Cd209b)|83382 (Siglece)|106572 (Rab31)|107746 (Rapgef1)|108797 (Mex3b)|110279 (Bcr)|217303 (Cd300…
darkorange	29	GO:0032635	interleukin-6 production	GO.BP	3.14294858239364e-16	3.25863423381439e-10	8.16700309226664e-13	41	0.0388257575757576	0.00875491480996068	4.43473847759027	1056	1056	0.245508982035928	167	interleukin-6 production	11829 (Aqp4)|12491 (Cd36)|12774 (Ccr5)|13874 (Ereg)|14062 (F2r)|14205 (Vegfd)|14727 (Lilrb4b)|14728 (Lilrb4a)|15234 (Hgf)|16007 (Ccn1)|16153 (Il10)|16171 (Il17a)|16174 (Il18rap)|16193 (Il6)|16803 (Lbp)|18439 (P2rx7)|19204 (Ptafr)|19261 (Sirpa)|20848 (Stat3)|20963 (Syk)|21899 (Tlr6)|21926 (Tnf)|22418 (Wnt5a)|57781 (Cd200r1)|63873 (Trpv4)|73914 (Irak3)|77125 (Il33)|100689 (Spon2)|107527 (Il1rl2)|10…
darkorange	30	GO:0032680	regulation of tumor necrosis factor production	GO.BP	3.27759066310417e-16	3.3982322202317e-10	8.49558055057926e-13	42	0.0397727272727273	0.00917431192660551	4.33522727272727	1056	1056	0.24	175	regulation of tumor necrosis factor production	12489 (Cd33)|12490 (Cd34)|12491 (Cd36)|12772 (Ccr2)|12774 (Ccr5)|14131 (Fcgr3)|14727 (Lilrb4b)|14728 (Lilrb4a)|16000 (Igf1)|16007 (Ccn1)|16153 (Il10)|16171 (Il17a)|16193 (Il6)|16803 (Lbp)|19204 (Ptafr)|19261 (Sirpa)|20296 (Ccl2)|20302 (Ccl3)|20303 (Ccl4)|20848 (Stat3)|20963 (Syk)|21825 (Thbs1)|21899 (Tlr6)|22418 (Wnt5a)|26362 (Axl)|26888 (Clec4a2)|69165 (Cd209b)|73149 (Clec4a3)|73914 (Irak3)|7404…
darkorange	31	GO:0071706	tumor necrosis factor superfamily cytokine production	GO.BP	4.11708106358418e-16	4.26862258337258e-10	1.05658974835955e-12	43	0.040719696969697	0.00964613368283093	4.22134902009223	1056	1056	0.233695652173913	184	tumor necrosis factor superfamily cytokine production	11501 (Adam8)|12489 (Cd33)|12490 (Cd34)|12491 (Cd36)|12772 (Ccr2)|12774 (Ccr5)|14131 (Fcgr3)|14727 (Lilrb4b)|14728 (Lilrb4a)|16000 (Igf1)|16007 (Ccn1)|16153 (Il10)|16171 (Il17a)|16193 (Il6)|16803 (Lbp)|19204 (Ptafr)|19261 (Sirpa)|20296 (Ccl2)|20302 (Ccl3)|20303 (Ccl4)|20848 (Stat3)|20963 (Syk)|21825 (Thbs1)|21899 (Tlr6)|22418 (Wnt5a)|26362 (Axl)|26888 (Clec4a2)|69165 (Cd209b)|73149 (Clec4a3)|7391…
darkorange	32	GO:0050727	regulation of inflammatory response	GO.BP	4.79635080802144e-16	4.9728948885631e-10	1.21884678641252e-12	60	0.0568181818181818	0.017562254259502	3.23524423337856	1056	1056	0.17910447761194	335	regulation of inflammatory response	11421 (Ace)|11501 (Adam8)|11542 (Adora3)|11555 (Adrb2)|11687 (Alox15)|11690 (Alox5ap)|12029 (Bcl6b)|12053 (Bcl6)|12182 (Bst1)|12266 (C3)|12562 (Cdh5)|12702 (Socs3)|12772 (Ccr2)|12774 (Ccr5)|13032 (Ctsc)|13617 (Ednra)|13618 (Ednrb)|14129 (Fcgr1)|14130 (Fcgr2b)|14131 (Fcgr3)|15234 (Hgf)|15442 (Hpse)|16000 (Igf1)|16153 (Il10)|16177 (Il1r1)|16193 (Il6)|16803 (Lbp)|17082 (Il1rl1)|17096 (Lyn)|18787 (Se…
darkorange	33	GO:0002688	regulation of leukocyte chemotaxis	GO.BP	7.90134539685372e-16	8.19217811822111e-10	1.96455110748708e-12	34	0.0321969696969697	0.00623853211009174	5.16098484848485	1056	1056	0.285714285714286	119	regulation of leukocyte chemotaxis	12182 (Bst1)|12267 (C3ar1)|12273 (C5ar1)|12765 (Cxcr2)|12768 (Ccr1)|12772 (Ccr2)|12977 (Csf1)|13617 (Ednra)|14205 (Vegfd)|14747 (Cmklr1)|16803 (Lbp)|17096 (Lyn)|18654 (Pgf)|18787 (Serpine1)|19141 (Lgmn)|20293 (Ccl12)|20296 (Ccl2)|20306 (Ccl7)|20315 (Cxcl12)|20343 (Sell)|21825 (Thbs1)|21930 (Tnfaip6)|22341 (Vegfc)|22418 (Wnt5a)|23892 (Grem1)|26903 (Dysf)|27226 (Pla2g7)|55985 (Cxcl13)|63873 (Trpv4)…
darkorange	34	BioSystems.REACTOME.R-MMU-1474290	Collagen formation (REACTOME)	REACTOME	1.1076842740641e-15	1.14845591682385e-09	2.70862244533928e-12	26	0.0246212121212121	0.0036173001310616	6.80651624945103	1056	1056	0.376811594202899	69	Collagen formation	12153 (Bmp1)|12406 (Serpinh1)|12819 (Col15a1)|12822 (Col18a1)|12825 (Col3a1)|12826 (Col4a1)|12827 (Col4a2)|12831 (Col5a1)|12832 (Col5a2)|12833 (Col6a1)|12834 (Col6a2)|12835 (Col6a3)|12842 (Col1a1)|12843 (Col1a2)|16948 (Lox)|16949 (Loxl1)|18451 (P4ha1)|18452 (P4ha2)|18542 (Pcolce)|18822 (Plod1)|53867 (Col5a3)|56401 (P3h1)|71355 (Col24a1)|73368 (Col20a1)|216725 (Adamts2)|237360 (Adamts14)
darkorange	35	BioSystems.REACTOME.R-MMU-1650814	Collagen biosynthesis and modifying enzymes (REACTOME)	REACTOME	1.11942822270198e-15	1.16063213672319e-09	2.73089914523104e-12	24	0.0227272727272727	0.00304062909567497	7.47452978056426	1056	1056	0.413793103448276	58	Collagen biosynthesis and modifying enzymes	12153 (Bmp1)|12406 (Serpinh1)|12819 (Col15a1)|12822 (Col18a1)|12825 (Col3a1)|12826 (Col4a1)|12827 (Col4a2)|12831 (Col5a1)|12832 (Col5a2)|12833 (Col6a1)|12834 (Col6a2)|12835 (Col6a3)|12842 (Col1a1)|12843 (Col1a2)|18451 (P4ha1)|18452 (P4ha2)|18542 (Pcolce)|18822 (Plod1)|53867 (Col5a3)|56401 (P3h1)|71355 (Col24a1)|73368 (Col20a1)|216725 (Adamts2)|237360 (Adamts14)
darkorange	36	GO:0032675	regulation of interleukin-6 production	GO.BP	1.37551161961851e-15	1.42614145131343e-09	3.32177783615792e-12	39	0.0369318181818182	0.00828309305373526	4.45869893555811	1056	1056	0.246835443037975	158	regulation of interleukin-6 production	11829 (Aqp4)|12491 (Cd36)|12774 (Ccr5)|13874 (Ereg)|14062 (F2r)|14205 (Vegfd)|14727 (Lilrb4b)|14728 (Lilrb4a)|15234 (Hgf)|16007 (Ccn1)|16153 (Il10)|16171 (Il17a)|16193 (Il6)|16803 (Lbp)|18439 (P2rx7)|19204 (Ptafr)|19261 (Sirpa)|20848 (Stat3)|20963 (Syk)|21899 (Tlr6)|21926 (Tnf)|22418 (Wnt5a)|57781 (Cd200r1)|63873 (Trpv4)|73914 (Irak3)|77125 (Il33)|100689 (Spon2)|107527 (Il1rl2)|107607 (Nod1)|1712…
darkorange	37	GO:0071621	granulocyte chemotaxis	GO.BP	1.37765571788403e-15	1.42836446954791e-09	3.32177783615792e-12	34	0.0321969696969697	0.00634338138925295	5.07567931379915	1056	1056	0.28099173553719	121	granulocyte chemotaxis	12182 (Bst1)|12267 (C3ar1)|12273 (C5ar1)|12765 (Cxcr2)|12771 (Ccr3)|12977 (Csf1)|12986 (Csf3r)|13617 (Ednra)|14131 (Fcgr3)|14747 (Cmklr1)|14825 (Cxcl1)|16409 (Itgam)|16803 (Lbp)|18578 (Pde4b)|20292 (Ccl11)|20293 (Ccl12)|20296 (Ccl2)|20302 (Ccl3)|20303 (Ccl4)|20306 (Ccl7)|20311 (Cxcl5)|20343 (Sell)|20963 (Syk)|21825 (Thbs1)|21930 (Tnfaip6)|26903 (Dysf)|55985 (Cxcl13)|58218 (Trem3)|63873 (Trpv4)|76…
darkorange	38	GO:0032640	tumor necrosis factor production	GO.BP	1.46488586249612e-15	1.51880538132288e-09	3.52391039750087e-12	42	0.0397727272727273	0.00954128440366972	4.16848776223776	1056	1056	0.230769230769231	182	tumor necrosis factor production	12489 (Cd33)|12490 (Cd34)|12491 (Cd36)|12772 (Ccr2)|12774 (Ccr5)|14131 (Fcgr3)|14727 (Lilrb4b)|14728 (Lilrb4a)|16000 (Igf1)|16007 (Ccn1)|16153 (Il10)|16171 (Il17a)|16193 (Il6)|16803 (Lbp)|19204 (Ptafr)|19261 (Sirpa)|20296 (Ccl2)|20302 (Ccl3)|20303 (Ccl4)|20848 (Stat3)|20963 (Syk)|21825 (Thbs1)|21899 (Tlr6)|22418 (Wnt5a)|26362 (Axl)|26888 (Clec4a2)|69165 (Cd209b)|73149 (Clec4a3)|73914 (Irak3)|7404…
darkorange	39	GO:0031589	cell-substrate adhesion	GO.BP	2.64296790591972e-15	2.74025026860081e-09	6.21371942993381e-12	61	0.0577651515151515	0.0187155963302752	3.08647133095663	1056	1056	0.170868347338936	357	cell-substrate adhesion	11482 (Acvrl1)|11501 (Adam8)|11601 (Angpt2)|11687 (Alox15)|12053 (Bcl6)|12182 (Bst1)|12490 (Cd34)|12491 (Cd36)|12825 (Col3a1)|12842 (Col1a1)|12977 (Csf1)|13132 (Dab2)|13406 (Dmp1)|14114 (Fbln1)|14115 (Fbln2)|14268 (Fn1)|14538 (Gcnt2)|14726 (Pdpn)|15117 (Has2)|15442 (Hpse)|16007 (Ccn1)|16409 (Itgam)|16412 (Itgb1)|16776 (Lama5)|16777 (Lamb1)|17381 (Mmp12)|17387 (Mmp14)|18073 (Nid1)|18074 (Nid2)|186…
darkorange	40	GO:0002274	myeloid leukocyte activation	GO.BP	3.75542319553668e-15	3.89365281251799e-09	8.69118931365624e-12	47	0.0445075757575758	0.0120052424639581	3.70734501124785	1056	1056	0.205240174672489	229	myeloid leukocyte activation	11542 (Adora3)|12273 (C5ar1)|12489 (Cd33)|12765 (Cxcr2)|12772 (Ccr2)|13032 (Ctsc)|14126 (Ms4a2)|14131 (Fcgr3)|14268 (Fn1)|14461 (Gata2)|14727 (Lilrb4b)|14728 (Lilrb4a)|15368 (Hmox1)|16153 (Il10)|16165 (Il13ra2)|16174 (Il18rap)|16190 (Il4ra)|16409 (Itgam)|16803 (Lbp)|17082 (Il1rl1)|17096 (Lyn)|17474 (Clec4d)|18173 (Slc11a1)|18733 (Pirb)|18806 (Pld2)|19204 (Ptafr)|20698 (Sphk1)|20963 (Syk)|21813 (T…
darkorange	41	MSigDB.MM3860	HALLMARK_TNFA_SIGNALING_VIA_NFKB (MSigDB)	MSigDB|MSigDB MH: NA	3.84589281075085e-15	3.98745243332897e-09	8.86715254653414e-12	43	0.040719696969697	0.0102228047182176	3.98322163947164	1056	1056	0.220512820512821	195	HALLMARK_TNFA_SIGNALING_VIA_NFKB	15894 (Icam1)|16193 (Il6)|108078 (Olr1)|18792 (Plau)|21926 (Tnf)|26410 (Map3k8)|13654 (Egr2)|12977 (Csf1)|13537 (Dusp2)|14066 (F3)|14579 (Gem)|14825 (Cxcl1)|15370 (Nr4a1)|16007 (Ccn1)|21942 (Tnfrsf9)|16323 (Inhba)|18030 (Nfil3)|18787 (Serpine1)|18788 (Serpinb2)|18578 (Pde4b)|18626 (Per1)|56193 (Plek)|19225 (Ptgs2)|19288 (Ptx3)|12047 (Bcl2a1d)|12053 (Bcl6)|20311 (Cxcl5)|21928 (Tnfaip2)|21930 (Tnfa…
darkorange	42	GO:0045446	endothelial cell differentiation	GO.BP	4.21738154852681e-15	4.37261492856498e-09	9.63131041534138e-12	32	0.0303030303030303	0.00581913499344692	5.20748020748021	1056	1056	0.288288288288288	111	endothelial cell differentiation	11477 (Acvr1)|11482 (Acvrl1)|12159 (Bmp4)|12562 (Cdh5)|12737 (Cldn1)|12819 (Col15a1)|12822 (Col18a1)|13617 (Ednra)|13618 (Ednrb)|14314 (Fstl1)|14362 (Fzd1)|14726 (Pdpn)|14739 (S1pr2)|15442 (Hpse)|15894 (Icam1)|17698 (Msn)|18132 (Notch4)|18613 (Pecam1)|18669 (Abcb1b)|20671 (Sox17)|20855 (Stc1)|21846 (Tie1)|21926 (Tnf)|50918 (Myadm)|66515 (Cul7)|67888 (Tmem100)|71355 (Col24a1)|74144 (Robo4)|77446 (…
darkorange	43	GO:0032651	regulation of interleukin-1 beta production	GO.BP	4.35847000427415e-15	4.51889656819148e-09	9.93164080921203e-12	29	0.0274621212121212	0.00477064220183486	5.7564831002331	1056	1056	0.318681318681319	91	regulation of interleukin-1 beta production	11829 (Aqp4)|12489 (Cd33)|12491 (Cd36)|12774 (Ccr5)|14062 (F2r)|14727 (Lilrb4b)|14728 (Lilrb4a)|15951 (Ifi204)|16000 (Igf1)|16007 (Ccn1)|16171 (Il17a)|16193 (Il6)|18439 (P2rx7)|19261 (Sirpa)|20302 (Ccl3)|20698 (Sphk1)|20848 (Stat3)|21899 (Tlr6)|21926 (Tnf)|22418 (Wnt5a)|54483 (Mefv)|107607 (Nod1)|192656 (Ripk2)|195046 (Nlrp1a)|216799 (Nlrp3)|226691 (Ifi207)|226695 (Ifi205)|229898 (Gbp5)|381308 (I…
darkorange	44	GO:0001936	regulation of endothelial cell proliferation	GO.BP	5.48606400235088e-15	5.68799504614941e-09	1.24192031575315e-11	36	0.0340909090909091	0.00739187418086501	4.61194390715667	1056	1056	0.25531914893617	141	regulation of endothelial cell proliferation	11482 (Acvrl1)|12159 (Bmp4)|12390 (Cav2)|12771 (Ccr3)|12822 (Col18a1)|13805 (Eng)|14066 (F3)|14165 (Fgf10)|14173 (Fgf2)|14178 (Fgf7)|14205 (Vegfd)|14461 (Gata2)|14609 (Gja1)|15368 (Hmox1)|15370 (Nr4a1)|16000 (Igf1)|16153 (Il10)|18654 (Pgf)|19378 (Aldh1a2)|20293 (Ccl12)|20296 (Ccl2)|20315 (Cxcl12)|20692 (Sparc)|20848 (Stat3)|21825 (Thbs1)|21846 (Tie1)|21926 (Tnf)|22341 (Vegfc)|22418 (Wnt5a)|23796 …
darkorange	45	GO:0032652	regulation of interleukin-1 production	GO.BP	5.59662950145368e-15	5.80263024014319e-09	1.26144135655287e-11	32	0.0303030303030303	0.00587155963302752	5.16098484848485	1056	1056	0.285714285714286	112	regulation of interleukin-1 production	11829 (Aqp4)|12310 (Calca)|12489 (Cd33)|12491 (Cd36)|12774 (Ccr5)|14062 (F2r)|14727 (Lilrb4b)|14728 (Lilrb4a)|15951 (Ifi204)|16000 (Igf1)|16007 (Ccn1)|16171 (Il17a)|16193 (Il6)|18439 (P2rx7)|19261 (Sirpa)|20302 (Ccl3)|20698 (Sphk1)|20848 (Stat3)|21899 (Tlr6)|21926 (Tnf)|22418 (Wnt5a)|54483 (Mefv)|107607 (Nod1)|171285 (Havcr2)|192656 (Ripk2)|195046 (Nlrp1a)|216799 (Nlrp3)|226691 (Ifi207)|226695 (I…
darkorange	46	BioSystems.KEGG.mmu04610	Complement and coagulation cascades (KEGG)	KEGG	7.67414897327065e-15	7.9566190486788e-09	1.70742898040318e-11	27	0.0255681818181818	0.00419397116644823	6.09641335227273	1056	1056	0.3375	80	Complement and coagulation cascades	12061 (Bdkrb1)|12062 (Bdkrb2)|12258 (Serping1)|12266 (C3)|12267 (C3ar1)|12268 (C4b)|12273 (C5ar1)|12274 (C6)|12628 (Cfh)|13136 (Cd55)|14062 (F2r)|14066 (F3)|16409 (Itgam)|17174 (Masp1)|18787 (Serpine1)|18788 (Serpinb2)|18791 (Plat)|18792 (Plau)|19124 (Procr)|19128 (Pros1)|21824 (Thbd)|22371 (Vwf)|50908 (C1s1)|50909 (C1ra)|74145 (F13a1)|232345 (A2m)|385643 (Kng2)
darkorange	47	GO:0002699	positive regulation of immune effector process	GO.BP	1.61154185510746e-14	1.67085948771026e-08	3.45218902419475e-11	51	0.0482954545454545	0.0143643512450852	3.36217443596549	1056	1056	0.186131386861314	274	positive regulation of immune effector process	11542 (Adora3)|12266 (C3)|12268 (C4b)|12274 (C6)|12491 (Cd36)|12772 (Ccr2)|13136 (Cd55)|14126 (Ms4a2)|14129 (Fcgr1)|14131 (Fcgr3)|14461 (Gata2)|14728 (Lilrb4a)|14825 (Cxcl1)|14997 (H2-M9)|15368 (Hmox1)|16153 (Il10)|16165 (Il13ra2)|16171 (Il17a)|16174 (Il18rap)|16177 (Il1r1)|16190 (Il4ra)|16193 (Il6)|16409 (Itgam)|16768 (Lag3)|16803 (Lbp)|17096 (Lyn)|17174 (Masp1)|18439 (P2rx7)|18636 (Cfp)|18806 (…
darkorange	48	GO:0060348	bone development	GO.BP	2.03337017003917e-14	2.10821445925797e-08	4.29371580296938e-11	46	0.0435606060606061	0.0120576671035387	3.61268939393939	1056	1056	0.2	230	bone development	11647 (Alpl)|12111 (Bgn)|12159 (Bmp4)|12393 (Runx2)|12406 (Serpinh1)|12628 (Cfh)|12825 (Col3a1)|12842 (Col1a1)|14042 (Ext1)|14118 (Fbn1)|14247 (Fli1)|14609 (Gja1)|15117 (Has2)|16000 (Igf1)|16847 (Lepr)|16923 (Sh2b3)|16948 (Lox)|17300 (Foxc1)|17386 (Mmp13)|17387 (Mmp14)|20379 (Sfrp4)|20692 (Sparc)|20855 (Stc1)|21813 (Tgfbr2)|21825 (Thbs1)|21827 (Thbs3)|21943 (Tnfsf11)|22158 (Tulp3)|22402 (Ccn4)|23…
darkorange	49	GO:0071674	mononuclear cell migration	GO.BP	2.80531718242264e-14	2.90857529727326e-08	5.80553951551548e-11	39	0.0369318181818182	0.0090170380078637	4.09578158033827	1056	1056	0.226744186046512	172	mononuclear cell migration	11501 (Adam8)|12267 (C3ar1)|12273 (C5ar1)|12310 (Calca)|12768 (Ccr1)|12772 (Ccr2)|12977 (Csf1)|13123 (Cyp7b1)|13609 (S1pr1)|14042 (Ext1)|14747 (Cmklr1)|15894 (Icam1)|17096 (Lyn)|17698 (Msn)|18613 (Pecam1)|18787 (Serpine1)|19141 (Lgmn)|19261 (Sirpa)|20292 (Ccl11)|20293 (Ccl12)|20296 (Ccl2)|20302 (Ccl3)|20303 (Ccl4)|20306 (Ccl7)|20315 (Cxcl12)|21825 (Thbs1)|21943 (Tnfsf11)|22418 (Wnt5a)|23892 (Grem…
darkorange	50	GO:0032612	interleukin-1 production	GO.BP	2.84512654442336e-14	2.9498499622705e-08	5.86451284745626e-11	32	0.0303030303030303	0.00618610747051114	4.89856189008731	1056	1056	0.271186440677966	118	interleukin-1 production	11829 (Aqp4)|12310 (Calca)|12489 (Cd33)|12491 (Cd36)|12774 (Ccr5)|14062 (F2r)|14727 (Lilrb4b)|14728 (Lilrb4a)|15951 (Ifi204)|16000 (Igf1)|16007 (Ccn1)|16171 (Il17a)|16193 (Il6)|18439 (P2rx7)|19261 (Sirpa)|20302 (Ccl3)|20698 (Sphk1)|20848 (Stat3)|21899 (Tlr6)|21926 (Tnf)|22418 (Wnt5a)|54483 (Mefv)|107607 (Nod1)|171285 (Havcr2)|192656 (Ripk2)|195046 (Nlrp1a)|216799 (Nlrp3)|226691 (Ifi207)|226695 (I…
darkorange	51	GO:0032611	interleukin-1 beta production	GO.BP	2.85504031940139e-14	2.96012864347791e-08	5.87327111801173e-11	29	0.0274621212121212	0.00508519003931848	5.40041198063105	1056	1056	0.298969072164948	97	interleukin-1 beta production	11829 (Aqp4)|12489 (Cd33)|12491 (Cd36)|12774 (Ccr5)|14062 (F2r)|14727 (Lilrb4b)|14728 (Lilrb4a)|15951 (Ifi204)|16000 (Igf1)|16007 (Ccn1)|16171 (Il17a)|16193 (Il6)|18439 (P2rx7)|19261 (Sirpa)|20302 (Ccl3)|20698 (Sphk1)|20848 (Stat3)|21899 (Tlr6)|21926 (Tnf)|22418 (Wnt5a)|54483 (Mefv)|107607 (Nod1)|192656 (Ripk2)|195046 (Nlrp1a)|216799 (Nlrp3)|226691 (Ifi207)|226695 (Ifi205)|229898 (Gbp5)|381308 (I…
darkorange	52	GO:0050920	regulation of chemotaxis	GO.BP	3.79561116025468e-14	3.93532001584133e-08	7.73377858130554e-11	44	0.0416666666666667	0.0113237221494102	3.67959104938272	1056	1056	0.203703703703704	216	regulation of chemotaxis	11601 (Angpt2)|12182 (Bst1)|12267 (C3ar1)|12273 (C5ar1)|12765 (Cxcr2)|12768 (Ccr1)|12772 (Ccr2)|12977 (Csf1)|13609 (S1pr1)|13617 (Ednra)|14165 (Fgf10)|14173 (Fgf2)|14205 (Vegfd)|14268 (Fn1)|14747 (Cmklr1)|16803 (Lbp)|17096 (Lyn)|18596 (Pdgfrb)|18654 (Pgf)|18787 (Serpine1)|19141 (Lgmn)|20187 (Ryk)|20293 (Ccl12)|20296 (Ccl2)|20306 (Ccl7)|20315 (Cxcl12)|20343 (Sell)|20583 (Snai2)|21825 (Thbs1)|21930…
darkorange	53	MSigDB.MM3901	HALLMARK_COAGULATION (MSigDB)	MSigDB|MSigDB MH: NA	4.32605378849289e-14	4.48528717633974e-08	8.74324985641274e-11	33	0.03125	0.00665792922673657	4.69365157480315	1056	1056	0.259842519685039	127	HALLMARK_COAGULATION	67603 (Dusp6)|232345 (A2m)|14118 (Fbn1)|12628 (Cfh)|108078 (Olr1)|18792 (Plau)|12153 (Bmp1)|21824 (Thbd)|12258 (Serping1)|12266 (C3)|22371 (Vwf)|13038 (Ctsk)|17392 (Mmp3)|20692 (Sparc)|13030 (Ctsb)|14066 (F3)|14268 (Fn1)|14360 (Fyn)|17390 (Mmp2)|17385 (Mmp11)|17387 (Mmp14)|18787 (Serpine1)|18788 (Serpinb2)|18613 (Pecam1)|18791 (Plat)|56193 (Plek)|19128 (Pros1)|19141 (Lgmn)|21825 (Thbs1)|21857 (Ti…
darkorange	54	GO:0060485	mesenchyme development	GO.BP	4.57856121919017e-14	4.74708890054612e-08	9.21764835057499e-11	51	0.0482954545454545	0.0147313237221494	3.27841920090586	1056	1056	0.181494661921708	281	mesenchyme development	11477 (Acvr1)|11482 (Acvrl1)|12159 (Bmp4)|12667 (Chrd)|12842 (Col1a1)|13132 (Dab2)|13617 (Ednra)|13618 (Ednrb)|13805 (Eng)|14042 (Ext1)|14165 (Fgf10)|14268 (Fn1)|14538 (Gcnt2)|14609 (Gja1)|14726 (Pdpn)|15117 (Has2)|16193 (Il6)|16776 (Lama5)|16950 (Loxl3)|17285 (Meox1)|17300 (Foxc1)|18018 (Nfatc1)|18127 (Nos3)|18132 (Notch4)|19378 (Aldh1a2)|20319 (Sfrp2)|20377 (Sfrp1)|20583 (Snai2)|21385 (Tbx2)|21…
darkorange	55	BioSystems.REACTOME.R-MMU-109582	Hemostasis (REACTOME)	REACTOME	6.32472840408916e-14	6.55752900718687e-08	1.25143683343261e-10	69	0.0653409090909091	0.0244298820445609	2.67463055989075	1056	1056	0.148068669527897	466	Hemostasis	11601 (Angpt2)|11602 (Angpt4)|11747 (Anxa5)|12258 (Serping1)|12321 (Calu)|12491 (Cd36)|12983 (Csf2rb)|12984 (Csf2rb2)|13449 (Dok2)|14062 (F2r)|14066 (F3)|14205 (Vegfd)|14268 (Fn1)|14360 (Fyn)|14461 (Gata2)|14673 (Gna12)|14726 (Pdpn)|14828 (Hspa5)|15234 (Hgf)|16000 (Igf1)|16409 (Itgam)|16412 (Itgb1)|16625 (Serpina3c)|16923 (Sh2b3)|17096 (Lyn)|18022 (Nfe2)|18127 (Nos3)|18439 (P2rx7)|18585 (Pde9a)|1…
darkorange	56	GO:0003158	endothelium development	GO.BP	7.03726678800845e-14	7.29629450394147e-08	1.38712823268849e-10	33	0.03125	0.00676277850589777	4.62088178294574	1056	1056	0.255813953488372	129	endothelium development	11477 (Acvr1)|11482 (Acvrl1)|12159 (Bmp4)|12562 (Cdh5)|12737 (Cldn1)|12819 (Col15a1)|12822 (Col18a1)|13617 (Ednra)|13618 (Ednrb)|14314 (Fstl1)|14362 (Fzd1)|14726 (Pdpn)|14739 (S1pr2)|15442 (Hpse)|15894 (Icam1)|17698 (Msn)|18132 (Notch4)|18613 (Pecam1)|18669 (Abcb1b)|20671 (Sox17)|20855 (Stc1)|21846 (Tie1)|21926 (Tnf)|50918 (Myadm)|66515 (Cul7)|67888 (Tmem100)|71355 (Col24a1)|74144 (Robo4)|77446 (…
darkorange	57	GO:0050766	positive regulation of phagocytosis	GO.BP	1.8031644484999e-13	1.86953532552028e-07	3.34442813152107e-10	26	0.0246212121212121	0.00435124508519004	5.65842917123038	1056	1056	0.313253012048193	83	positive regulation of phagocytosis	12266 (C3)|12268 (C4b)|12491 (Cd36)|14129 (Fcgr1)|14130 (Fcgr2b)|14131 (Fcgr3)|14461 (Gata2)|16803 (Lbp)|17174 (Masp1)|18173 (Slc11a1)|18636 (Cfp)|19128 (Pros1)|19261 (Sirpa)|19288 (Ptx3)|20296 (Ccl2)|21926 (Tnf)|69165 (Cd209b)|106572 (Rab31)|107746 (Rapgef1)|108797 (Mex3b)|110279 (Bcr)|320832 (Sirpb1a)|381484 (Gm5150)|668101 (Sirpb1b)|751864 (Gm9733)|100038947 (Sirpb1c)
darkorange	58	GO:0022409	positive regulation of cell-cell adhesion	GO.BP	2.27287847911497e-13	2.35653859017424e-07	4.13427822837586e-10	52	0.0492424242424242	0.0158322411533421	3.11026239213325	1056	1056	0.172185430463576	302	positive regulation of cell-cell adhesion	11492 (Adam19)|11501 (Adam8)|11687 (Alox15)|12053 (Bcl6)|12519 (Cd80)|12772 (Ccr2)|12774 (Ccr5)|13136 (Cd55)|14538 (Gcnt2)|14726 (Pdpn)|14727 (Lilrb4b)|14728 (Lilrb4a)|15117 (Has2)|15505 (Hsph1)|15519 (Hsp90aa1)|15894 (Icam1)|16000 (Igf1)|16190 (Il4ra)|16193 (Il6)|19204 (Ptafr)|19261 (Sirpa)|20296 (Ccl2)|20339 (Sele)|20344 (Selp)|20963 (Syk)|21813 (Tgfbr2)|21926 (Tnf)|21943 (Tnfsf11)|22329 (Vcam1…
darkorange	59	GO:0061138	morphogenesis of a branching epithelium	GO.BP	2.82241139660299e-13	2.92629871528915e-07	5.05405650309007e-10	43	0.040719696969697	0.011480996068152	3.54670419952954	1056	1056	0.19634703196347	219	morphogenesis of a branching epithelium	11477 (Acvr1)|11535 (Adm)|11835 (Ar)|12159 (Bmp4)|12702 (Socs3)|12826 (Col4a1)|12977 (Csf1)|13617 (Ednra)|13805 (Eng)|14042 (Ext1)|14165 (Fgf10)|14173 (Fgf2)|14178 (Fgf7)|15234 (Hgf)|16000 (Igf1)|16153 (Il10)|16193 (Il6)|16772 (Lama1)|16776 (Lama5)|17313 (Mgp)|17387 (Mmp14)|18018 (Nfatc1)|18132 (Notch4)|18654 (Pgf)|20292 (Ccl11)|20315 (Cxcl12)|20319 (Sfrp2)|20377 (Sfrp1)|20583 (Snai2)|21385 (Tbx2…
darkorange	60	GO:0043542	endothelial cell migration	GO.BP	3.32511495585688e-13	3.44750578715206e-07	5.88311567773389e-10	43	0.040719696969697	0.0115334207077326	3.53058281680441	1056	1056	0.195454545454545	220	endothelial cell migration	11482 (Acvrl1)|11501 (Adam8)|11601 (Angpt2)|11602 (Angpt4)|12159 (Bmp4)|12310 (Calca)|12562 (Cdh5)|12822 (Col18a1)|13179 (Dcn)|14173 (Fgf2)|14314 (Fstl1)|14461 (Gata2)|15368 (Hmox1)|15370 (Nr4a1)|16000 (Igf1)|16412 (Itgb1)|17286 (Meox2)|18127 (Nos3)|18613 (Pecam1)|19141 (Lgmn)|19225 (Ptgs2)|20315 (Cxcl12)|20583 (Snai2)|20692 (Sparc)|20778 (Scarb1)|20855 (Stc1)|21825 (Thbs1)|21926 (Tnf)|22341 (Veg…
darkorange	61	GO:0002690	positive regulation of leukocyte chemotaxis	GO.BP	4.86490944549739e-13	5.04397703236726e-07	8.37869938931439e-10	27	0.0255681818181818	0.00487549148099607	5.24422653958944	1056	1056	0.290322580645161	93	positive regulation of leukocyte chemotaxis	12267 (C3ar1)|12273 (C5ar1)|12765 (Cxcr2)|12768 (Ccr1)|12772 (Ccr2)|12977 (Csf1)|13617 (Ednra)|14205 (Vegfd)|14747 (Cmklr1)|16803 (Lbp)|18654 (Pgf)|18787 (Serpine1)|19141 (Lgmn)|20296 (Ccl2)|20306 (Ccl7)|20315 (Cxcl12)|20343 (Sell)|21825 (Thbs1)|22341 (Vegfc)|22418 (Wnt5a)|26903 (Dysf)|27226 (Pla2g7)|55985 (Cxcl13)|63873 (Trpv4)|76527 (Il34)|83430 (Il23a)|232983 (Cxcl17)
darkorange	62	GO:0007596	blood coagulation	GO.BP	5.2621074438041e-13	5.45579509459565e-07	8.9997001534337e-10	36	0.0340909090909091	0.00849279161205767	4.01409932659933	1056	1056	0.222222222222222	162	blood coagulation	11555 (Adrb2)|11747 (Anxa5)|12258 (Serping1)|12266 (C3)|12490 (Cd34)|12491 (Cd36)|12495 (Entpd1)|12628 (Cfh)|14062 (F2r)|14066 (F3)|14114 (Fbln1)|14268 (Fn1)|14726 (Pdpn)|14728 (Lilrb4a)|15442 (Hpse)|16193 (Il6)|16923 (Sh2b3)|17096 (Lyn)|18787 (Serpine1)|18791 (Plat)|18792 (Plau)|19124 (Procr)|19128 (Pros1)|20344 (Selp)|20963 (Syk)|21824 (Thbd)|21825 (Thbs1)|22371 (Vwf)|26362 (Axl)|26570 (Slc7a11…
darkorange	63	GO:0050679	positive regulation of epithelial cell proliferation	GO.BP	6.39181847945536e-13	6.62708853404716e-07	1.08520251088103e-09	42	0.0397727272727273	0.0112712975098296	3.5286733615222	1056	1056	0.195348837209302	215	positive regulation of epithelial cell proliferation	11482 (Acvrl1)|11835 (Ar)|12159 (Bmp4)|12390 (Cav2)|12393 (Runx2)|12560 (Cdh3)|12737 (Cldn1)|12771 (Ccr3)|12822 (Col18a1)|13123 (Cyp7b1)|14066 (F3)|14165 (Fgf10)|14173 (Fgf2)|14178 (Fgf7)|14205 (Vegfd)|14461 (Gata2)|15117 (Has2)|15368 (Hmox1)|15370 (Nr4a1)|16000 (Igf1)|16153 (Il10)|16193 (Il6)|17381 (Mmp12)|18654 (Pgf)|19695 (Reg3g)|20296 (Ccl2)|20315 (Cxcl12)|20377 (Sfrp1)|20848 (Stat3)|21336 (T…
darkorange	64	GO:0001818	negative regulation of cytokine production	GO.BP	6.57475097004493e-13	6.81675440375034e-07	1.11203171349924e-09	48	0.0454545454545455	0.0142070773263434	3.19942972156994	1056	1056	0.177121771217712	271	negative regulation of cytokine production	11513 (Adcy7)|11829 (Aqp4)|12053 (Bcl6)|12489 (Cd33)|12490 (Cd34)|12560 (Cdh3)|14114 (Fbln1)|14130 (Fcgr2b)|14268 (Fn1)|14727 (Lilrb4b)|14728 (Lilrb4a)|14747 (Cmklr1)|15216 (Hfe)|15234 (Hgf)|15368 (Hmox1)|16000 (Igf1)|16153 (Il10)|16193 (Il6)|16324 (Inhbb)|16768 (Lag3)|16803 (Lbp)|16858 (Lgals7)|17082 (Il1rl1)|18173 (Slc11a1)|19073 (Srgn)|19261 (Sirpa)|21825 (Thbs1)|21899 (Tlr6)|21926 (Tnf)|22163…
darkorange	65	GO:0010631	epithelial cell migration	GO.BP	7.46135521450217e-13	7.73599277723757e-07	1.2517787665433e-09	52	0.0492424242424242	0.0163040629095675	3.02025479879178	1056	1056	0.167202572347267	311	epithelial cell migration	11482 (Acvrl1)|11501 (Adam8)|11601 (Angpt2)|11602 (Angpt4)|12159 (Bmp4)|12310 (Calca)|12562 (Cdh5)|12822 (Col18a1)|13179 (Dcn)|14165 (Fgf10)|14173 (Fgf2)|14178 (Fgf7)|14314 (Fstl1)|14461 (Gata2)|15117 (Has2)|15368 (Hmox1)|15370 (Nr4a1)|16000 (Igf1)|16412 (Itgb1)|17286 (Meox2)|18127 (Nos3)|18613 (Pecam1)|18787 (Serpine1)|19141 (Lgmn)|19225 (Ptgs2)|20315 (Cxcl12)|20583 (Snai2)|20692 (Sparc)|20778 (…
darkorange	66	GO:0090132	epithelium migration	GO.BP	8.486959358632e-13	8.79934735870453e-07	1.41241530637312e-09	52	0.0492424242424242	0.0163564875491481	3.0105744949495	1056	1056	0.166666666666667	312	epithelium migration	11482 (Acvrl1)|11501 (Adam8)|11601 (Angpt2)|11602 (Angpt4)|12159 (Bmp4)|12310 (Calca)|12562 (Cdh5)|12822 (Col18a1)|13179 (Dcn)|14165 (Fgf10)|14173 (Fgf2)|14178 (Fgf7)|14314 (Fstl1)|14461 (Gata2)|15117 (Has2)|15368 (Hmox1)|15370 (Nr4a1)|16000 (Igf1)|16412 (Itgb1)|17286 (Meox2)|18127 (Nos3)|18613 (Pecam1)|18787 (Serpine1)|19141 (Lgmn)|19225 (Ptgs2)|20315 (Cxcl12)|20583 (Snai2)|20692 (Sparc)|20778 (…
darkorange	67	GO:0090287	regulation of cellular response to growth factor stimulus	GO.BP	9.38972336851292e-13	9.73534030626114e-07	1.55021342456388e-09	50	0.0473484848484848	0.0153604193971166	3.08249948288344	1056	1056	0.170648464163823	293	regulation of cellular response to growth factor stimulus	11482 (Acvrl1)|12159 (Bmp4)|12390 (Cav2)|12393 (Runx2)|12562 (Cdh5)|12667 (Chrd)|13132 (Dab2)|13179 (Dcn)|13805 (Eng)|13855 (Epn2)|14118 (Fbn1)|14165 (Fgf10)|14173 (Fgf2)|14205 (Vegfd)|14313 (Fst)|14314 (Fstl1)|14362 (Fzd1)|14783 (Grb10)|14828 (Hspa5)|16007 (Ccn1)|16948 (Lox)|18049 (Ngf)|20319 (Sfrp2)|20377 (Sfrp1)|20379 (Sfrp4)|21814 (Tgfbr3)|21825 (Thbs1)|21930 (Tnfaip6)|22341 (Vegfc)|22418 (Wn…
darkorange	68	GO:0007599	hemostasis	GO.BP	9.42552468469496e-13	9.77245939728921e-07	1.55118403131575e-09	36	0.0340909090909091	0.00865006553079948	3.94111570247934	1056	1056	0.218181818181818	165	hemostasis	11555 (Adrb2)|11747 (Anxa5)|12258 (Serping1)|12266 (C3)|12490 (Cd34)|12491 (Cd36)|12495 (Entpd1)|12628 (Cfh)|14062 (F2r)|14066 (F3)|14114 (Fbln1)|14268 (Fn1)|14726 (Pdpn)|14728 (Lilrb4a)|15442 (Hpse)|16193 (Il6)|16923 (Sh2b3)|17096 (Lyn)|18787 (Serpine1)|18791 (Plat)|18792 (Plau)|19124 (Procr)|19128 (Pros1)|20344 (Selp)|20963 (Syk)|21824 (Thbd)|21825 (Thbs1)|22371 (Vwf)|26362 (Axl)|26570 (Slc7a11…
darkorange	69	GO:0050817	coagulation	GO.BP	9.42552468469496e-13	9.77245939728921e-07	1.55118403131575e-09	36	0.0340909090909091	0.00865006553079948	3.94111570247934	1056	1056	0.218181818181818	165	coagulation	11555 (Adrb2)|11747 (Anxa5)|12258 (Serping1)|12266 (C3)|12490 (Cd34)|12491 (Cd36)|12495 (Entpd1)|12628 (Cfh)|14062 (F2r)|14066 (F3)|14114 (Fbln1)|14268 (Fn1)|14726 (Pdpn)|14728 (Lilrb4a)|15442 (Hpse)|16193 (Il6)|16923 (Sh2b3)|17096 (Lyn)|18787 (Serpine1)|18791 (Plat)|18792 (Plau)|19124 (Procr)|19128 (Pros1)|20344 (Selp)|20963 (Syk)|21824 (Thbd)|21825 (Thbs1)|22371 (Vwf)|26362 (Axl)|26570 (Slc7a11…
darkorange	70	GO:0090130	tissue migration	GO.BP	9.64736567035853e-13	1.00024659059531e-06	1.58517684721919e-09	52	0.0492424242424242	0.0164089121887287	3.00095604608384	1056	1056	0.166134185303514	313	tissue migration	11482 (Acvrl1)|11501 (Adam8)|11601 (Angpt2)|11602 (Angpt4)|12159 (Bmp4)|12310 (Calca)|12562 (Cdh5)|12822 (Col18a1)|13179 (Dcn)|14165 (Fgf10)|14173 (Fgf2)|14178 (Fgf7)|14314 (Fstl1)|14461 (Gata2)|15117 (Has2)|15368 (Hmox1)|15370 (Nr4a1)|16000 (Igf1)|16412 (Itgb1)|17286 (Meox2)|18127 (Nos3)|18613 (Pecam1)|18787 (Serpine1)|19141 (Lgmn)|19225 (Ptgs2)|20315 (Cxcl12)|20583 (Snai2)|20692 (Sparc)|20778 (…
darkorange	71	BioSystems.KEGG.mmu05150	Staphylococcus aureus infection (KEGG)	KEGG	1.12400683134444e-12	1.16537927479256e-06	1.82948080815159e-09	19	0.0179924242424242	0.00241153342070773	7.4609889657444	1056	1056	0.41304347826087	46	Staphylococcus aureus infection	12266 (C3)|12267 (C3ar1)|12268 (C4b)|12273 (C5ar1)|12628 (Cfh)|14129 (Fcgr1)|14130 (Fcgr2b)|14131 (Fcgr3)|14289 (Fpr2)|14293 (Fpr1)|15894 (Icam1)|16153 (Il10)|16409 (Itgam)|17174 (Masp1)|19204 (Ptafr)|20344 (Selp)|50908 (C1s1)|50909 (C1ra)|246256 (Fcgr4)
darkorange	72	GO:0030593	neutrophil chemotaxis	GO.BP	1.13032663788947e-12	1.17193170077691e-06	1.83688354353747e-09	27	0.0255681818181818	0.00503276539973788	5.08034446022727	1056	1056	0.28125	96	neutrophil chemotaxis	12182 (Bst1)|12267 (C3ar1)|12273 (C5ar1)|12765 (Cxcr2)|12986 (Csf3r)|13617 (Ednra)|14131 (Fcgr3)|14825 (Cxcl1)|16409 (Itgam)|16803 (Lbp)|18578 (Pde4b)|20292 (Ccl11)|20293 (Ccl12)|20296 (Ccl2)|20302 (Ccl3)|20303 (Ccl4)|20306 (Ccl7)|20311 (Cxcl5)|20343 (Sell)|20963 (Syk)|21930 (Tnfaip6)|26903 (Dysf)|55985 (Cxcl13)|58218 (Trem3)|83430 (Il23a)|277360 (Prex1)|319430 (C5ar2)
darkorange	73	GO:0050921	positive regulation of chemotaxis	GO.BP	1.60935963807524e-12	1.66859694763351e-06	2.54359290797792e-09	33	0.03125	0.00749672346002621	4.16848776223776	1056	1056	0.230769230769231	143	positive regulation of chemotaxis	12267 (C3ar1)|12273 (C5ar1)|12765 (Cxcr2)|12768 (Ccr1)|12772 (Ccr2)|12977 (Csf1)|13609 (S1pr1)|13617 (Ednra)|14165 (Fgf10)|14173 (Fgf2)|14205 (Vegfd)|14268 (Fn1)|14747 (Cmklr1)|16803 (Lbp)|18596 (Pdgfrb)|18654 (Pgf)|18787 (Serpine1)|19141 (Lgmn)|20296 (Ccl2)|20306 (Ccl7)|20315 (Cxcl12)|20343 (Sell)|20583 (Snai2)|21825 (Thbs1)|22341 (Vegfc)|22418 (Wnt5a)|26903 (Dysf)|27226 (Pla2g7)|55985 (Cxcl13)|…
darkorange	74	GO:0002703	regulation of leukocyte mediated immunity	GO.BP	1.6837009891922e-12	1.74567465520239e-06	2.63902020298071e-09	45	0.0426136363636364	0.0130537352555701	3.26447836801752	1056	1056	0.180722891566265	249	regulation of leukocyte mediated immunity	11542 (Adora3)|12053 (Bcl6)|12266 (C3)|12772 (Ccr2)|13136 (Cd55)|14126 (Ms4a2)|14129 (Fcgr1)|14130 (Fcgr2b)|14131 (Fcgr3)|14461 (Gata2)|14727 (Lilrb4b)|14728 (Lilrb4a)|14825 (Cxcl1)|14997 (H2-M9)|15216 (Hfe)|15368 (Hmox1)|16165 (Il13ra2)|16174 (Il18rap)|16177 (Il1r1)|16190 (Il4ra)|16193 (Il6)|16409 (Itgam)|16768 (Lag3)|17096 (Lyn)|18439 (P2rx7)|18806 (Pld2)|19204 (Ptafr)|20296 (Ccl2)|20311 (Cxcl5…
darkorange	75	GO:0032496	response to lipopolysaccharide	GO.BP	1.80546614141629e-12	1.87192173914954e-06	2.79808929618765e-09	46	0.0435606060606061	0.0135779816513761	3.20817977067977	1056	1056	0.177606177606178	259	response to lipopolysaccharide	11421 (Ace)|11535 (Adm)|12061 (Bdkrb1)|12491 (Cd36)|12514 (Cd68)|12519 (Cd80)|12628 (Cfh)|13136 (Cd55)|13617 (Ednra)|13618 (Ednrb)|14062 (F2r)|14728 (Lilrb4a)|14825 (Cxcl1)|16153 (Il10)|16193 (Il6)|16803 (Lbp)|17096 (Lyn)|17533 (Mrc1)|18127 (Nos3)|18173 (Slc11a1)|18439 (P2rx7)|18578 (Pde4b)|18787 (Serpine1)|19204 (Ptafr)|19225 (Ptgs2)|19261 (Sirpa)|20293 (Ccl12)|20296 (Ccl2)|20311 (Cxcl5)|20778 (…
darkorange	76	GO:1990266	neutrophil migration	GO.BP	1.83459053640391e-12	1.90211814486786e-06	2.83898230577293e-09	30	0.0284090909090909	0.00629095674967235	4.51586174242424	1056	1056	0.25	120	neutrophil migration	11501 (Adam8)|12182 (Bst1)|12267 (C3ar1)|12273 (C5ar1)|12765 (Cxcr2)|12986 (Csf3r)|13617 (Ednra)|14131 (Fcgr3)|14825 (Cxcl1)|16177 (Il1r1)|16409 (Itgam)|16803 (Lbp)|18578 (Pde4b)|18613 (Pecam1)|20292 (Ccl11)|20293 (Ccl12)|20296 (Ccl2)|20302 (Ccl3)|20303 (Ccl4)|20306 (Ccl7)|20311 (Cxcl5)|20343 (Sell)|20963 (Syk)|21930 (Tnfaip6)|26903 (Dysf)|55985 (Cxcl13)|58218 (Trem3)|83430 (Il23a)|277360 (Prex1)…
darkorange	77	GO:0070372	regulation of ERK1 and ERK2 cascade	GO.BP	2.66661170765971e-12	2.76476435139525e-06	3.98955894862229e-09	50	0.0473484848484848	0.0157798165137615	3.0005725863284	1056	1056	0.166112956810631	301	regulation of ERK1 and ERK2 cascade	11687 (Alox15)|12159 (Bmp4)|12266 (C3)|12491 (Cd36)|12654 (Chil1)|12768 (Ccr1)|12778 (Ackr3)|13132 (Dab2)|13617 (Ednra)|14062 (F2r)|14114 (Fbln1)|14165 (Fgf10)|14173 (Fgf2)|14268 (Fn1)|14538 (Gcnt2)|15894 (Icam1)|16000 (Igf1)|16007 (Ccn1)|16193 (Il6)|17096 (Lyn)|18049 (Ngf)|18596 (Pdgfrb)|19261 (Sirpa)|20292 (Ccl11)|20293 (Ccl12)|20296 (Ccl2)|20302 (Ccl3)|20303 (Ccl4)|20306 (Ccl7)|20315 (Cxcl12)|…
darkorange	78	GO:0032732	positive regulation of interleukin-1 production	GO.BP	2.82414554018039e-12	2.92809668922335e-06	4.21308876147245e-09	23	0.021780303030303	0.00377457404980341	5.77026778198653	1056	1056	0.319444444444444	72	positive regulation of interleukin-1 production	12310 (Calca)|12491 (Cd36)|12774 (Ccr5)|15951 (Ifi204)|16007 (Ccn1)|16171 (Il17a)|16193 (Il6)|18439 (P2rx7)|20302 (Ccl3)|20848 (Stat3)|21899 (Tlr6)|21926 (Tnf)|22418 (Wnt5a)|54483 (Mefv)|107607 (Nod1)|171285 (Havcr2)|192656 (Ripk2)|195046 (Nlrp1a)|216799 (Nlrp3)|226691 (Ifi207)|226695 (Ifi205)|229898 (Gbp5)|381308 (Ifi211)
darkorange	79	GO:0070371	ERK1 and ERK2 cascade	GO.BP	3.35826151655857e-12	3.48187240646006e-06	4.96681569203425e-09	52	0.0492424242424242	0.0169331585845347	2.90804719016793	1056	1056	0.160990712074303	323	ERK1 and ERK2 cascade	11687 (Alox15)|12159 (Bmp4)|12266 (C3)|12491 (Cd36)|12654 (Chil1)|12768 (Ccr1)|12771 (Ccr3)|12778 (Ackr3)|13132 (Dab2)|13617 (Ednra)|14062 (F2r)|14114 (Fbln1)|14165 (Fgf10)|14173 (Fgf2)|14268 (Fn1)|14538 (Gcnt2)|14783 (Grb10)|15894 (Icam1)|16000 (Igf1)|16007 (Ccn1)|16193 (Il6)|17096 (Lyn)|18049 (Ngf)|18596 (Pdgfrb)|19261 (Sirpa)|20292 (Ccl11)|20293 (Ccl12)|20296 (Ccl2)|20302 (Ccl3)|20303 (Ccl4)|2…
darkorange	80	GO:0032731	positive regulation of interleukin-1 beta production	GO.BP	3.36292217634127e-12	3.48670461580804e-06	4.96681569203425e-09	21	0.0198863636363636	0.00314547837483617	6.32220643939394	1056	1056	0.35	60	positive regulation of interleukin-1 beta production	12491 (Cd36)|12774 (Ccr5)|15951 (Ifi204)|16007 (Ccn1)|16171 (Il17a)|16193 (Il6)|18439 (P2rx7)|20302 (Ccl3)|20848 (Stat3)|21899 (Tlr6)|21926 (Tnf)|22418 (Wnt5a)|54483 (Mefv)|107607 (Nod1)|192656 (Ripk2)|195046 (Nlrp1a)|216799 (Nlrp3)|226691 (Ifi207)|226695 (Ifi205)|229898 (Gbp5)|381308 (Ifi211)
darkorange	81	GO:0007162	negative regulation of cell adhesion	GO.BP	4.43142274453662e-12	4.59453455291752e-06	6.42592245163289e-09	49	0.0464015151515152	0.0154652686762779	3.00036915767848	1056	1056	0.166101694915254	295	negative regulation of cell adhesion	11482 (Acvrl1)|11501 (Adam8)|11555 (Adrb2)|11601 (Angpt2)|12053 (Bcl6)|12159 (Bmp4)|12477 (Ctla4)|12519 (Cd80)|12842 (Col1a1)|14114 (Fbln1)|14538 (Gcnt2)|14727 (Lilrb4b)|14728 (Lilrb4a)|15216 (Hfe)|16153 (Il10)|16190 (Il4ra)|16768 (Lag3)|16777 (Lamb1)|16858 (Lgals7)|16923 (Sh2b3)|16950 (Loxl3)|17381 (Mmp12)|17387 (Mmp14)|17390 (Mmp2)|18132 (Notch4)|18787 (Serpine1)|20315 (Cxcl12)|20555 (Slfn1)|20…
darkorange	82	GO:0001763	morphogenesis of a branching structure	GO.BP	4.59910500270158e-12	4.76838885964101e-06	6.65047260758858e-09	43	0.040719696969697	0.0124246395806029	3.27733426032477	1056	1056	0.181434599156118	237	morphogenesis of a branching structure	11477 (Acvr1)|11535 (Adm)|11835 (Ar)|12159 (Bmp4)|12702 (Socs3)|12826 (Col4a1)|12977 (Csf1)|13617 (Ednra)|13805 (Eng)|14042 (Ext1)|14165 (Fgf10)|14173 (Fgf2)|14178 (Fgf7)|15234 (Hgf)|16000 (Igf1)|16153 (Il10)|16193 (Il6)|16772 (Lama1)|16776 (Lama5)|17313 (Mgp)|17387 (Mmp14)|18018 (Nfatc1)|18132 (Notch4)|18654 (Pgf)|20292 (Ccl11)|20315 (Cxcl12)|20319 (Sfrp2)|20377 (Sfrp1)|20583 (Snai2)|21385 (Tbx2…
darkorange	83	GO:0001938	positive regulation of endothelial cell proliferation	GO.BP	5.89409001762571e-12	6.11103968299448e-06	8.3484148674788e-09	26	0.0246212121212121	0.00498034076015727	4.94368022328549	1056	1056	0.273684210526316	95	positive regulation of endothelial cell proliferation	11482 (Acvrl1)|12159 (Bmp4)|12390 (Cav2)|12771 (Ccr3)|12822 (Col18a1)|14066 (F3)|14165 (Fgf10)|14173 (Fgf2)|14178 (Fgf7)|14205 (Vegfd)|14461 (Gata2)|15368 (Hmox1)|15370 (Nr4a1)|16000 (Igf1)|16153 (Il10)|18654 (Pgf)|20296 (Ccl2)|20315 (Cxcl12)|20848 (Stat3)|22341 (Vegfc)|22418 (Wnt5a)|23796 (Aplnr)|26903 (Dysf)|30878 (Apln)|76905 (Lrg1)|226841 (Vash2)
darkorange	84	GO:0002444	myeloid leukocyte mediated immunity	GO.BP	7.05023974411032e-12	7.30974496861153e-06	9.87803374136694e-09	27	0.0255681818181818	0.0053997378768021	4.73507833186231	1056	1056	0.262135922330097	103	myeloid leukocyte mediated immunity	11421 (Ace)|11542 (Adora3)|12266 (C3)|12772 (Ccr2)|14126 (Ms4a2)|14129 (Fcgr1)|14131 (Fcgr3)|14461 (Gata2)|14825 (Cxcl1)|15368 (Hmox1)|16165 (Il13ra2)|16190 (Il4ra)|16409 (Itgam)|17096 (Lyn)|18806 (Pld2)|19204 (Ptafr)|20311 (Cxcl5)|20963 (Syk)|58218 (Trem3)|74732 (Stx11)|100689 (Spon2)|110279 (Bcr)|217303 (Cd300a)|217304 (Cd300lb)|332579 (Card9)|380732 (Milr1)|442827 (Rab44)
darkorange	85	MSigDB.MM15917	WP_FOCAL_ADHESION_PI3KAKTMTOR_SIGNALING_PATHWAY (MSigDB)	MSigDB|MSigDB M2: NA|MSigDB M2: NA - CP:WIKIPATHWAYS	7.29538113851999e-12	7.56390952746663e-06	1.01939481502246e-08	47	0.0445075757575758	0.0146264744429882	3.04294626371239	1056	1056	0.168458781362007	279	WP_FOCAL_ADHESION_PI3KAKTMTOR_SIGNALING_PATHWAY	16190 (Il4ra)|12834 (Col6a2)|12832 (Col5a2)|12831 (Col5a1)|16409 (Itgam)|12843 (Col1a2)|12842 (Col1a1)|18596 (Pdgfrb)|11602 (Angpt4)|11601 (Angpt2)|18127 (Nos3)|12825 (Col3a1)|12826 (Col4a1)|12827 (Col4a2)|14205 (Vegfd)|170768 (Pfkfb3)|53867 (Col5a3)|15519 (Hsp90aa1)|22371 (Vwf)|22027 (Hsp90b1)|15976 (Ifnar2)|14173 (Fgf2)|18654 (Pgf)|14178 (Fgf7)|21827 (Thbs3)|21825 (Thbs1)|18414 (Osmr)|16000 (Ig…
darkorange	86	GO:0051216	cartilage development	GO.BP	7.39257225106851e-12	7.66467805048584e-06	1.03019866269971e-08	38	0.0359848484848485	0.010170380078637	3.53820095282724	1056	1056	0.195876288659794	194	cartilage development	12111 (Bgn)|12153 (Bmp1)|12159 (Bmp4)|12393 (Runx2)|12406 (Serpinh1)|12628 (Cfh)|12825 (Col3a1)|12842 (Col1a1)|13038 (Ctsk)|14042 (Ext1)|14173 (Fgf2)|16007 (Ccn1)|17132 (Maf)|17313 (Mgp)|17386 (Mmp13)|18933 (Prrx1)|20204 (Prrx2)|20319 (Sfrp2)|20583 (Snai2)|20855 (Stc1)|21813 (Tgfbr2)|21825 (Thbs1)|21827 (Thbs3)|22402 (Ccn4)|22418 (Wnt5a)|23892 (Grem1)|23967 (Osr1)|63873 (Trpv4)|69121 (Chrdl2)|943…
darkorange	87	GO:0071219	cellular response to molecule of bacterial origin	GO.BP	7.39257225106851e-12	7.66467805048584e-06	1.03019866269971e-08	38	0.0359848484848485	0.010170380078637	3.53820095282724	1056	1056	0.195876288659794	194	cellular response to molecule of bacterial origin	12491 (Cd36)|12514 (Cd68)|12519 (Cd80)|12628 (Cfh)|13136 (Cd55)|14130 (Fcgr2b)|14728 (Lilrb4a)|14825 (Cxcl1)|16153 (Il10)|16193 (Il6)|16803 (Lbp)|17096 (Lyn)|17533 (Mrc1)|18127 (Nos3)|18578 (Pde4b)|18787 (Serpine1)|19261 (Sirpa)|20293 (Ccl12)|20296 (Ccl2)|20311 (Cxcl5)|21899 (Tlr6)|21926 (Tnf)|21938 (Tnfrsf1b)|22352 (Vim)|22418 (Wnt5a)|26362 (Axl)|55985 (Cxcl13)|66102 (Cxcl16)|100689 (Spon2)|1102…
darkorange	88	BioSystems.REACTOME.R-MMU-1474228	Degradation of the extracellular matrix (REACTOME)	REACTOME	8.77725676710051e-12	9.10033003418394e-06	1.21176165568361e-08	22	0.0208333333333333	0.0036173001310616	5.75935990338164	1056	1056	0.318840579710145	69	Degradation of the extracellular matrix	11501 (Adam8)|12153 (Bmp1)|12819 (Col15a1)|12822 (Col18a1)|13030 (Ctsb)|13038 (Ctsk)|13179 (Dcn)|16772 (Lama1)|16777 (Lamb1)|17381 (Mmp12)|17384 (Mmp10)|17385 (Mmp11)|17386 (Mmp13)|17387 (Mmp14)|17390 (Mmp2)|17392 (Mmp3)|18073 (Nid1)|21857 (Timp1)|58223 (Mmp19)|226519 (Lamc1)|232345 (A2m)|240913 (Adamts4)
darkorange	89	GO:0090092	regulation of transmembrane receptor protein serine/threonine kinase signaling pathway	GO.BP	9.44260653729814e-12	9.79016999872301e-06	1.2984310343134e-08	43	0.040719696969697	0.0126867627785059	3.20962074254946	1056	1056	0.177685950413223	242	regulation of transmembrane receptor protein serine/threonine kinase signaling pathway	11477 (Acvr1)|11482 (Acvrl1)|12159 (Bmp4)|12390 (Cav2)|12562 (Cdh5)|12667 (Chrd)|13132 (Dab2)|13805 (Eng)|14118 (Fbn1)|14165 (Fgf10)|14313 (Fst)|14314 (Fstl1)|14362 (Fzd1)|14561 (Gdf11)|14828 (Hspa5)|15216 (Hfe)|16007 (Ccn1)|16323 (Inhba)|16324 (Inhbb)|16948 (Lox)|20319 (Sfrp2)|20377 (Sfrp1)|20379 (Sfrp4)|21813 (Tgfbr2)|21814 (Tgfbr3)|21825 (Thbs1)|21930 (Tnfaip6)|22418 (Wnt5a)|23892 (Grem1)|2406…
darkorange	90	GO:0071772	response to BMP	GO.BP	9.63765743946052e-12	9.99240033449219e-06	1.32174607599103e-08	33	0.03125	0.00796854521625164	3.92166940789474	1056	1056	0.217105263157895	152	response to BMP	11477 (Acvr1)|11482 (Acvrl1)|12159 (Bmp4)|12393 (Runx2)|12562 (Cdh5)|12667 (Chrd)|13805 (Eng)|14042 (Ext1)|14118 (Fbn1)|14313 (Fst)|14314 (Fstl1)|14362 (Fzd1)|15216 (Hfe)|16007 (Ccn1)|20319 (Sfrp2)|20377 (Sfrp1)|20379 (Sfrp4)|21814 (Tgfbr3)|21930 (Tnfaip6)|22418 (Wnt5a)|23892 (Grem1)|66042 (Sostdc1)|67888 (Tmem100)|69121 (Chrdl2)|73230 (Bmper)|74048 (Vsir)|76768 (Alpi)|78558 (Htra3)|108153 (Adamt…
darkorange	91	GO:0071773	cellular response to BMP stimulus	GO.BP	9.63765743946052e-12	9.99240033449219e-06	1.32174607599103e-08	33	0.03125	0.00796854521625164	3.92166940789474	1056	1056	0.217105263157895	152	cellular response to BMP stimulus	11477 (Acvr1)|11482 (Acvrl1)|12159 (Bmp4)|12393 (Runx2)|12562 (Cdh5)|12667 (Chrd)|13805 (Eng)|14042 (Ext1)|14118 (Fbn1)|14313 (Fst)|14314 (Fstl1)|14362 (Fzd1)|15216 (Hfe)|16007 (Ccn1)|20319 (Sfrp2)|20377 (Sfrp1)|20379 (Sfrp4)|21814 (Tgfbr3)|21930 (Tnfaip6)|22418 (Wnt5a)|23892 (Grem1)|66042 (Sostdc1)|67888 (Tmem100)|69121 (Chrdl2)|73230 (Bmper)|74048 (Vsir)|76768 (Alpi)|78558 (Htra3)|108153 (Adamt…
darkorange	92	GO:0030574	collagen catabolic process	GO.BP	1.04322193590708e-11	1.08162084892395e-05	1.42318532753151e-08	16	0.0151515151515152	0.0018348623853211	8.25757575757576	1056	1056	0.457142857142857	35	collagen catabolic process	13030 (Ctsb)|13038 (Ctsk)|16412 (Itgb1)|17381 (Mmp12)|17384 (Mmp10)|17385 (Mmp11)|17386 (Mmp13)|17387 (Mmp14)|17390 (Mmp2)|17392 (Mmp3)|17534 (Mrc2)|58223 (Mmp19)|74048 (Vsir)|216725 (Adamts2)|234911 (Mmp27)|240047 (Mmp25)
darkorange	93	GO:0061448	connective tissue development	GO.BP	1.2113405011939e-11	1.25592752236185e-05	1.63107470436603e-08	46	0.0435606060606061	0.0143119266055046	3.04365773115773	1056	1056	0.168498168498169	273	connective tissue development	12111 (Bgn)|12153 (Bmp1)|12159 (Bmp4)|12267 (C3ar1)|12393 (Runx2)|12406 (Serpinh1)|12628 (Cfh)|12825 (Col3a1)|12831 (Col5a1)|12842 (Col1a1)|12977 (Csf1)|13038 (Ctsk)|14042 (Ext1)|14173 (Fgf2)|16000 (Igf1)|16007 (Ccn1)|16948 (Lox)|17132 (Maf)|17313 (Mgp)|17386 (Mmp13)|18596 (Pdgfrb)|18933 (Prrx1)|20204 (Prrx2)|20319 (Sfrp2)|20583 (Snai2)|20855 (Stc1)|21813 (Tgfbr2)|21825 (Thbs1)|21827 (Thbs3)|2240…
darkorange	94	BioSystems.REACTOME.R-MMU-114608	Platelet degranulation (REACTOME)	REACTOME	1.34244133368556e-11	1.39185391429586e-05	1.79623872404294e-08	30	0.0284090909090909	0.00676277850589777	4.20080162085976	1056	1056	0.232558139534884	129	Platelet degranulation	11747 (Anxa5)|12258 (Serping1)|12321 (Calu)|12491 (Cd36)|14205 (Vegfd)|14268 (Fn1)|14828 (Hspa5)|15234 (Hgf)|16000 (Igf1)|16625 (Serpina3c)|18787 (Serpine1)|19073 (Srgn)|19128 (Pros1)|19156 (Psap)|20344 (Selp)|20692 (Sparc)|20716 (Serpina3n)|21825 (Thbs1)|21857 (Timp1)|22341 (Vegfc)|22371 (Vwf)|56193 (Plek)|74145 (F13a1)|109711 (Actn1)|223601 (Cyrib)|232345 (A2m)|238393 (Serpina3f)|239273 (Abcc4)…
darkorange	95	GO:0070374	positive regulation of ERK1 and ERK2 cascade	GO.BP	1.60517444676123e-11	1.66425770779762e-05	2.12007351311799e-08	39	0.0369318181818182	0.0109043250327654	3.38689630681818	1056	1056	0.1875	208	positive regulation of ERK1 and ERK2 cascade	11687 (Alox15)|12159 (Bmp4)|12266 (C3)|12491 (Cd36)|12654 (Chil1)|12768 (Ccr1)|12778 (Ackr3)|13617 (Ednra)|14062 (F2r)|14165 (Fgf10)|14173 (Fgf2)|14538 (Gcnt2)|15894 (Icam1)|16000 (Igf1)|16193 (Il6)|18049 (Ngf)|18596 (Pdgfrb)|20292 (Ccl11)|20293 (Ccl12)|20296 (Ccl2)|20302 (Ccl3)|20303 (Ccl4)|20306 (Ccl7)|20315 (Cxcl12)|20416 (Shc1)|21943 (Tnfsf11)|50490 (Nox4)|63873 (Trpv4)|64654 (Fgf23)|73230 (B…
darkorange	96	GO:0071216	cellular response to biotic stimulus	GO.BP	1.78409960693857e-11	1.84976874527077e-05	2.34444707892366e-08	40	0.0378787878787879	0.0114285714285714	3.31439393939394	1056	1056	0.18348623853211	218	cellular response to biotic stimulus	12491 (Cd36)|12514 (Cd68)|12519 (Cd80)|12628 (Cfh)|13136 (Cd55)|14130 (Fcgr2b)|14728 (Lilrb4a)|14825 (Cxcl1)|14828 (Hspa5)|16153 (Il10)|16193 (Il6)|16803 (Lbp)|17096 (Lyn)|17533 (Mrc1)|18127 (Nos3)|18578 (Pde4b)|18787 (Serpine1)|19261 (Sirpa)|20293 (Ccl12)|20296 (Ccl2)|20311 (Cxcl5)|20963 (Syk)|21899 (Tlr6)|21926 (Tnf)|21938 (Tnfrsf1b)|22352 (Vim)|22418 (Wnt5a)|26362 (Axl)|55985 (Cxcl13)|66102 (C…
darkorange	97	GO:0008217	regulation of blood pressure	GO.BP	2.70434321125978e-11	2.80388467617983e-05	3.4615860199751e-08	37	0.0350378787878788	0.0101179554390564	3.46294061077092	1056	1056	0.191709844559585	193	regulation of blood pressure	11421 (Ace)|11482 (Acvrl1)|11535 (Adm)|11555 (Adrb2)|11835 (Ar)|12061 (Bdkrb1)|12062 (Bdkrb2)|12267 (C3ar1)|12310 (Calca)|12490 (Cd34)|12491 (Cd36)|12843 (Col1a2)|12873 (Cpa3)|13617 (Ednra)|13618 (Ednrb)|13805 (Eng)|13809 (Enpep)|14042 (Ext1)|14062 (F2r)|14609 (Gja1)|14613 (Gja5)|14673 (Gna12)|15368 (Hmox1)|16790 (Anpep)|17227 (Mcpt4)|18127 (Nos3)|18160 (Npr1)|19204 (Ptafr)|19225 (Ptgs2)|20928 (A…
darkorange	98	MSigDB.MM3907	HALLMARK_KRAS_SIGNALING_UP (MSigDB)	MSigDB|MSigDB MH: NA	2.70434321125978e-11	2.80388467617983e-05	3.4615860199751e-08	37	0.0350378787878788	0.0101179554390564	3.46294061077092	1056	1056	0.191709844559585	193	HALLMARK_KRAS_SIGNALING_UP	76816 (Sdccag8)|67603 (Dusp6)|13805 (Eng)|74145 (F13a1)|12628 (Cfh)|18049 (Ngf)|18792 (Plau)|18933 (Prrx1)|56847 (Aldh1a3)|15483 (Hsd11b1)|73149 (Clec4a3)|107527 (Il1rl2)|11501 (Adam8)|11421 (Ace)|13874 (Ereg)|23871 (Ets1)|16323 (Inhba)|17385 (Mmp11)|18613 (Pecam1)|18791 (Plat)|19225 (Ptgs2)|19734 (Rgs16)|12223 (Btc)|21938 (Tnfrsf1b)|12267 (C3ar1)|19378 (Aldh1a2)|14584 (Gfpt2)|93695 (Gpnmb)|16658…
darkorange	99	MSigDB.MM15827	WP_LUNG_FIBROSIS (MSigDB)	MSigDB|MSigDB M2: NA|MSigDB M2: NA - CP:WIKIPATHWAYS	3.25390705092733e-11	3.37367686165786e-05	4.09426803599255e-08	19	0.0179924242424242	0.00283093053735256	6.3556572671156	1056	1056	0.351851851851852	54	WP_LUNG_FIBROSIS	14173 (Fgf2)|14178 (Fgf7)|20296 (Ccl2)|16193 (Il6)|12310 (Calca)|20292 (Ccl11)|20302 (Ccl3)|16000 (Igf1)|15234 (Hgf)|20303 (Ccl4)|18792 (Plau)|19288 (Ptx3)|21926 (Tnf)|12771 (Ccr3)|15368 (Hmox1)|12772 (Ccr2)|17390 (Mmp2)|21857 (Timp1)|13717 (Eln)
darkorange	100	GO:0032755	positive regulation of interleukin-6 production	GO.BP	3.42771640609622e-11	3.55388379157181e-05	4.2869527039467e-08	26	0.0246212121212121	0.00534731323722149	4.60440805109923	1056	1056	0.254901960784314	102	positive regulation of interleukin-6 production	12491 (Cd36)|12774 (Ccr5)|13874 (Ereg)|14062 (F2r)|14205 (Vegfd)|16007 (Ccn1)|16171 (Il17a)|16193 (Il6)|16803 (Lbp)|18439 (P2rx7)|19204 (Ptafr)|20848 (Stat3)|20963 (Syk)|21899 (Tlr6)|21926 (Tnf)|22418 (Wnt5a)|63873 (Trpv4)|77125 (Il33)|100689 (Spon2)|107527 (Il1rl2)|107607 (Nod1)|192656 (Ripk2)|214855 (Arid5a)|215257 (Il36g)|226421 (Rab7b)|332579 (Card9)
darkorange	101	BioSystems.REACTOME.R-MMU-162582	Signal Transduction (REACTOME)	REACTOME	3.53304485508103e-11	3.66308917010685e-05	4.3921932495286e-08	160	0.151515151515152	0.090694626474443	1.67060781222631	1056	1056	0.092485549132948	1730	Signal Transduction	11489 (Adam12)|11513 (Adcy7)|11535 (Adm)|11542 (Adora3)|11555 (Adrb2)|11835 (Ar)|12061 (Bdkrb1)|12062 (Bdkrb2)|12223 (Btc)|12266 (C3)|12267 (C3ar1)|12273 (C5ar1)|12310 (Calca)|12519 (Cd80)|12562 (Cdh5)|12702 (Socs3)|12765 (Cxcr2)|12768 (Ccr1)|12771 (Ccr3)|12772 (Ccr2)|12774 (Ccr5)|12778 (Ackr3)|12826 (Col4a1)|12827 (Col4a2)|12833 (Col6a1)|12834 (Col6a2)|12835 (Col6a3)|12983 (Csf2rb)|12984 (Csf2rb…
darkorange	102	BioSystems.REACTOME.R-MMU-76005	Response to elevated platelet cytosolic Ca2+ (REACTOME)	REACTOME	3.7307892158197e-11	3.86811210527559e-05	4.62692835559281e-08	30	0.0284090909090909	0.00702490170380079	4.0440552917232	1056	1056	0.223880597014925	134	Response to elevated platelet cytosolic Ca2+	11747 (Anxa5)|12258 (Serping1)|12321 (Calu)|12491 (Cd36)|14205 (Vegfd)|14268 (Fn1)|14828 (Hspa5)|15234 (Hgf)|16000 (Igf1)|16625 (Serpina3c)|18787 (Serpine1)|19073 (Srgn)|19128 (Pros1)|19156 (Psap)|20344 (Selp)|20692 (Sparc)|20716 (Serpina3n)|21825 (Thbs1)|21857 (Timp1)|22341 (Vegfc)|22371 (Vwf)|56193 (Plek)|74145 (F13a1)|109711 (Actn1)|223601 (Cyrib)|232345 (A2m)|238393 (Serpina3f)|239273 (Abcc4)…
darkorange	103	GO:0030323	respiratory tube development	GO.BP	3.95488114247943e-11	4.10045240757181e-05	4.88149096139501e-08	39	0.0369318181818182	0.011218872870249	3.29193659728122	1056	1056	0.182242990654206	214	respiratory tube development	11421 (Ace)|12159 (Bmp4)|12654 (Chil1)|12825 (Col3a1)|14042 (Ext1)|14165 (Fgf10)|14173 (Fgf2)|14178 (Fgf7)|14726 (Pdpn)|15483 (Hsd11b1)|16000 (Igf1)|16011 (Igfbp5)|16772 (Lama1)|16776 (Lama5)|16948 (Lox)|16950 (Loxl3)|17313 (Mgp)|17381 (Mmp12)|17387 (Mmp14)|18127 (Nos3)|18596 (Pdgfrb)|19378 (Aldh1a2)|20602 (Ncor2)|20692 (Sparc)|21385 (Tbx2)|21387 (Tbx4)|21813 (Tgfbr2)|21926 (Tnf)|22158 (Tulp3)|22…
darkorange	104	GO:0030336	negative regulation of cell migration	GO.BP	4.78041615845954e-11	4.95637371642011e-05	5.82417592998838e-08	47	0.0445075757575758	0.0154128440366972	2.8876939033189	1056	1056	0.159863945578231	294	negative regulation of cell migration	11482 (Acvrl1)|11542 (Adora3)|11601 (Angpt2)|11602 (Angpt4)|12667 (Chrd)|12774 (Ccr5)|12825 (Col3a1)|13179 (Dcn)|13805 (Eng)|14173 (Fgf2)|14673 (Gna12)|14739 (S1pr2)|15116 (Has1)|16011 (Igfbp5)|17286 (Meox2)|18787 (Serpine1)|20293 (Ccl12)|20296 (Ccl2)|20315 (Cxcl12)|20319 (Sfrp2)|20377 (Sfrp1)|20848 (Stat3)|20855 (Stc1)|21814 (Tgfbr3)|21825 (Thbs1)|21846 (Tie1)|21857 (Timp1)|21926 (Tnf)|21930 (Tn…
darkorange	105	BioSystems.REACTOME.R-MMU-76002	Platelet activation, signaling and aggregation (REACTOME)	REACTOME	5.40804462275846e-11	5.60710392923296e-05	6.55801629150053e-08	42	0.0397727272727273	0.0128440366972477	3.09659090909091	1056	1056	0.171428571428571	245	Platelet activation, signaling and aggregation	11747 (Anxa5)|12258 (Serping1)|12321 (Calu)|12491 (Cd36)|12983 (Csf2rb)|12984 (Csf2rb2)|14062 (F2r)|14205 (Vegfd)|14268 (Fn1)|14360 (Fyn)|14673 (Gna12)|14726 (Pdpn)|14828 (Hspa5)|15234 (Hgf)|16000 (Igf1)|16625 (Serpina3c)|17096 (Lyn)|18755 (Prkch)|18787 (Serpine1)|19073 (Srgn)|19128 (Pros1)|19156 (Psap)|20344 (Selp)|20416 (Shc1)|20692 (Sparc)|20716 (Serpina3n)|20963 (Syk)|21825 (Thbs1)|21857 (Tim…
darkorange	106	GO:2000146	negative regulation of cell motility	GO.BP	5.870137030251e-11	6.08620503406048e-05	7.07698259774474e-08	48	0.0454545454545455	0.0160419397116645	2.83348187759952	1056	1056	0.156862745098039	306	negative regulation of cell motility	11482 (Acvrl1)|11542 (Adora3)|11601 (Angpt2)|11602 (Angpt4)|12667 (Chrd)|12774 (Ccr5)|12825 (Col3a1)|13179 (Dcn)|13805 (Eng)|14114 (Fbln1)|14173 (Fgf2)|14673 (Gna12)|14739 (S1pr2)|15116 (Has1)|16011 (Igfbp5)|17286 (Meox2)|18787 (Serpine1)|20293 (Ccl12)|20296 (Ccl2)|20315 (Cxcl12)|20319 (Sfrp2)|20377 (Sfrp1)|20848 (Stat3)|20855 (Stc1)|21814 (Tgfbr3)|21825 (Thbs1)|21846 (Tie1)|21857 (Timp1)|21926 (…
darkorange	107	GO:0030510	regulation of BMP signaling pathway	GO.BP	6.97688988737237e-11	7.23369525034678e-05	8.32416024205613e-08	24	0.0227272727272727	0.00471821756225426	4.81691919191919	1056	1056	0.266666666666667	90	regulation of BMP signaling pathway	11482 (Acvrl1)|12159 (Bmp4)|12562 (Cdh5)|12667 (Chrd)|13805 (Eng)|14118 (Fbn1)|14313 (Fst)|14314 (Fstl1)|14362 (Fzd1)|16007 (Ccn1)|20319 (Sfrp2)|20377 (Sfrp1)|20379 (Sfrp4)|21814 (Tgfbr3)|21930 (Tnfaip6)|22418 (Wnt5a)|23892 (Grem1)|66042 (Sostdc1)|69121 (Chrdl2)|73230 (Bmper)|74048 (Vsir)|78558 (Htra3)|240725 (Sulf1)|268935 (Scube3)
darkorange	108	GO:0040013	negative regulation of locomotion	GO.BP	7.04059253322035e-11	7.29974266318313e-05	8.38087561789107e-08	51	0.0482954545454545	0.0177719528178244	2.71750972110485	1056	1056	0.150442477876106	339	negative regulation of locomotion	11482 (Acvrl1)|11542 (Adora3)|11601 (Angpt2)|11602 (Angpt4)|12667 (Chrd)|12774 (Ccr5)|12825 (Col3a1)|13179 (Dcn)|13805 (Eng)|14114 (Fbln1)|14173 (Fgf2)|14673 (Gna12)|14739 (S1pr2)|15116 (Has1)|16011 (Igfbp5)|17286 (Meox2)|18787 (Serpine1)|20187 (Ryk)|20293 (Ccl12)|20296 (Ccl2)|20315 (Cxcl12)|20319 (Sfrp2)|20377 (Sfrp1)|20848 (Stat3)|20855 (Stc1)|21814 (Tgfbr3)|21825 (Thbs1)|21846 (Tie1)|21857 (Ti…
darkorange	109	BioSystems.KEGG.mmu04380	Osteoclast differentiation (KEGG)	KEGG	7.29392161794635e-11	7.56239628485972e-05	8.64273861126825e-08	28	0.0265151515151515	0.00634338138925295	4.1799711995993	1056	1056	0.231404958677686	121	Osteoclast differentiation	12702 (Socs3)|12977 (Csf1)|13038 (Ctsk)|14129 (Fcgr1)|14130 (Fcgr2b)|14131 (Fcgr3)|14360 (Fyn)|14728 (Lilrb4a)|15976 (Ifnar2)|16177 (Il1r1)|18018 (Nfatc1)|18383 (Tnfrsf11b)|18722 (Pira1)|18725 (Pira2)|18726 (Lilra6)|18733 (Pirb)|19261 (Sirpa)|20963 (Syk)|21813 (Tgfbr2)|21926 (Tnf)|21943 (Tnfsf11)|53859 (Map3k14)|246256 (Fcgr4)|320832 (Sirpb1a)|668101 (Sirpb1b)|751864 (Gm9733)|100038909 (Pira12)|1…
darkorange	110	GO:0007204	positive regulation of cytosolic calcium ion concentration	GO.BP	7.97619649940909e-11	8.26978434015934e-05	9.39748220472652e-08	37	0.0350378787878788	0.0104849279161206	3.34173768939394	1056	1056	0.185	200	positive regulation of cytosolic calcium ion concentration	11535 (Adm)|12062 (Bdkrb2)|12159 (Bmp4)|12267 (C3ar1)|12273 (C5ar1)|12310 (Calca)|12491 (Cd36)|12765 (Cxcr2)|12768 (Ccr1)|12771 (Ccr3)|12772 (Ccr2)|12774 (Ccr5)|12778 (Ackr3)|13136 (Cd55)|13609 (S1pr1)|13617 (Ednra)|13618 (Ednrb)|14062 (F2r)|14289 (Fpr2)|14293 (Fpr1)|14461 (Gata2)|14609 (Gja1)|14747 (Cmklr1)|14825 (Cxcl1)|18439 (P2rx7)|20302 (Ccl3)|21336 (Tacr1)|55985 (Cxcl13)|56745 (C1qtnf1)|592…
darkorange	111	GO:0002367	cytokine production involved in immune response	GO.BP	8.13104617742759e-11	8.43033372512635e-05	9.54737681214762e-08	30	0.0284090909090909	0.0072346002621232	3.92683629776021	1056	1056	0.217391304347826	138	cytokine production involved in immune response	12053 (Bcl6)|12491 (Cd36)|12772 (Ccr2)|13136 (Cd55)|14727 (Lilrb4b)|14728 (Lilrb4a)|15216 (Hfe)|15368 (Hmox1)|16153 (Il10)|16174 (Il18rap)|16177 (Il1r1)|16193 (Il6)|18173 (Slc11a1)|18439 (P2rx7)|20963 (Syk)|21926 (Tnf)|21938 (Tnfrsf1b)|22418 (Wnt5a)|26362 (Axl)|58218 (Trem3)|73914 (Irak3)|74048 (Vsir)|100689 (Spon2)|107607 (Nod1)|192656 (Ripk2)|214855 (Arid5a)|216799 (Nlrp3)|243862 (Psg22)|317757…
darkorange	112	GO:0050777	negative regulation of immune response	GO.BP	8.517590624195e-11	8.83110609989037e-05	9.9673883745941e-08	34	0.0321969696969697	0.0090694626474443	3.55004160098091	1056	1056	0.196531791907514	173	negative regulation of immune response	11687 (Alox15)|12053 (Bcl6)|12258 (Serping1)|12768 (Ccr1)|12772 (Ccr2)|12825 (Col3a1)|13136 (Cd55)|14130 (Fcgr2b)|14727 (Lilrb4b)|14728 (Lilrb4a)|15216 (Hfe)|15368 (Hmox1)|15951 (Ifi204)|16153 (Il10)|16165 (Il13ra2)|16190 (Il4ra)|16950 (Loxl3)|17082 (Il1rl1)|17174 (Masp1)|17381 (Mmp12)|18566 (Pdcd1)|20723 (Serpinb9)|67742 (Samsn1)|73914 (Irak3)|74048 (Vsir)|77125 (Il33)|110279 (Bcr)|171285 (Havcr…
darkorange	113	BioSystems.KEGG.mmu04151	PI3K-Akt signaling pathway (KEGG)	KEGG	8.65426678520228e-11	8.97281303703201e-05	1.00648527970534e-07	47	0.0445075757575758	0.0156749672346003	2.83940470761123	1056	1056	0.157190635451505	299	PI3K-Akt signaling pathway	11601 (Angpt2)|11602 (Angpt4)|12826 (Col4a1)|12827 (Col4a2)|12833 (Col6a1)|12834 (Col6a2)|12835 (Col6a3)|12842 (Col1a1)|12843 (Col1a2)|12977 (Csf1)|12986 (Csf3r)|14062 (F2r)|14165 (Fgf10)|14173 (Fgf2)|14178 (Fgf7)|14205 (Vegfd)|14268 (Fn1)|15234 (Hgf)|15370 (Nr4a1)|15519 (Hsp90aa1)|15976 (Ifnar2)|16000 (Igf1)|16190 (Il4ra)|16193 (Il6)|16412 (Itgb1)|16772 (Lama1)|16773 (Lama2)|16775 (Lama4)|16776 …
darkorange	114	GO:0061041	regulation of wound healing	GO.BP	8.65912367089337e-11	8.97784869497161e-05	1.00648527970534e-07	29	0.0274621212121212	0.00681520314547837	4.02953817016317	1056	1056	0.223076923076923	130	regulation of wound healing	11555 (Adrb2)|11747 (Anxa5)|12258 (Serping1)|12490 (Cd34)|12491 (Cd36)|12737 (Cldn1)|14062 (F2r)|14066 (F3)|14173 (Fgf2)|14609 (Gja1)|15442 (Hpse)|16412 (Itgb1)|16923 (Sh2b3)|18787 (Serpine1)|18791 (Plat)|18792 (Plau)|19128 (Pros1)|19695 (Reg3g)|20296 (Ccl2)|21824 (Thbd)|21825 (Thbs1)|21926 (Tnf)|22402 (Ccn4)|56745 (C1qtnf1)|67916 (Plpp3)|72828 (Ubash3b)|208177 (Phldb2)|246707 (Emilin2)|385643 (K…
darkorange	115	MSigDB.MM15913	WP_FOCAL_ADHESION (MSigDB)	MSigDB|MSigDB M2: NA|MSigDB M2: NA - CP:WIKIPATHWAYS	9.94599754665155e-11	0.000103120898243487	1.14578775826097e-07	35	0.0331439393939394	0.00959370904325033	3.45475761715516	1056	1056	0.191256830601093	183	WP_FOCAL_ADHESION	109711 (Actn1)|18654 (Pgf)|12390 (Cav2)|21827 (Thbs3)|21825 (Thbs1)|12834 (Col6a2)|12832 (Col5a2)|12831 (Col5a1)|16000 (Igf1)|16409 (Itgam)|12843 (Col1a2)|12842 (Col1a1)|18596 (Pdgfrb)|226519 (Lamc1)|107746 (Rapgef1)|22341 (Vegfc)|170736 (Parvb)|12825 (Col3a1)|12826 (Col4a1)|12827 (Col4a2)|329278 (Tnn)|14205 (Vegfd)|20416 (Shc1)|53867 (Col5a3)|15234 (Hgf)|14268 (Fn1)|16773 (Lama2)|16772 (Lama1)|2…
darkorange	116	GO:0030324	lung development	GO.BP	1.01096853890868e-10	0.000104818026888883	1.15951450017338e-07	38	0.0359848484848485	0.0110615989515072	3.25313262961367	1056	1056	0.180094786729858	211	lung development	11421 (Ace)|12159 (Bmp4)|12654 (Chil1)|12825 (Col3a1)|14042 (Ext1)|14165 (Fgf10)|14173 (Fgf2)|14178 (Fgf7)|14726 (Pdpn)|15483 (Hsd11b1)|16000 (Igf1)|16011 (Igfbp5)|16772 (Lama1)|16776 (Lama5)|16948 (Lox)|16950 (Loxl3)|17313 (Mgp)|17381 (Mmp12)|17387 (Mmp14)|18127 (Nos3)|18596 (Pdgfrb)|19378 (Aldh1a2)|20602 (Ncor2)|20692 (Sparc)|21385 (Tbx2)|21387 (Tbx4)|21813 (Tgfbr2)|21926 (Tnf)|22418 (Wnt5a)|22…
darkorange	117	GO:0060541	respiratory system development	GO.BP	1.02486196682413e-10	0.000106258508609899	1.17412716696021e-07	41	0.0388257575757576	0.0125819134993447	3.08583885732323	1056	1056	0.170833333333333	240	respiratory system development	11421 (Ace)|12159 (Bmp4)|12654 (Chil1)|12825 (Col3a1)|14042 (Ext1)|14165 (Fgf10)|14173 (Fgf2)|14178 (Fgf7)|14726 (Pdpn)|15483 (Hsd11b1)|16000 (Igf1)|16011 (Igfbp5)|16772 (Lama1)|16776 (Lama5)|16948 (Lox)|16950 (Loxl3)|17313 (Mgp)|17381 (Mmp12)|17387 (Mmp14)|17681 (Msc)|18127 (Nos3)|18596 (Pdgfrb)|19378 (Aldh1a2)|20602 (Ncor2)|20692 (Sparc)|21385 (Tbx2)|21387 (Tbx4)|21813 (Tgfbr2)|21926 (Tnf)|2215…
darkorange	118	GO:0006953	acute-phase response	GO.BP	1.24182462051251e-10	0.000128753370114433	1.39645737651229e-07	16	0.0151515151515152	0.00209698558322412	7.22537878787879	1056	1056	0.4	40	acute-phase response	12774 (Ccr5)|13618 (Ednrb)|14268 (Fn1)|15439 (Hp)|16193 (Il6)|16803 (Lbp)|18489 (Reg3b)|19225 (Ptgs2)|19695 (Reg3g)|20210 (Saa3)|20716 (Serpina3n)|20848 (Stat3)|21926 (Tnf)|21943 (Tnfsf11)|64292 (Ptges)|93671 (Cd163)
darkorange	119	GO:0002819	regulation of adaptive immune response	GO.BP	1.24637572113544e-10	0.000129225231867899	1.40005668329252e-07	37	0.0350378787878788	0.0106422018348624	3.29235240334378	1056	1056	0.182266009852217	203	regulation of adaptive immune response	11513 (Adcy7)|11687 (Alox15)|12053 (Bcl6)|12266 (C3)|12772 (Ccr2)|13136 (Cd55)|14129 (Fcgr1)|14130 (Fcgr2b)|14131 (Fcgr3)|14727 (Lilrb4b)|14728 (Lilrb4a)|14997 (H2-M9)|15216 (Hfe)|16177 (Il1r1)|16190 (Il4ra)|16193 (Il6)|16950 (Loxl3)|17082 (Il1rl1)|18173 (Slc11a1)|18439 (P2rx7)|21926 (Tnf)|21938 (Tnfrsf1b)|24099 (Tnfsf13b)|52118 (Pvr)|56620 (Clec4n)|67742 (Samsn1)|74048 (Vsir)|77125 (Il33)|83430 …
darkorange	120	GO:1903557	positive regulation of tumor necrosis factor superfamily cytokine production	GO.BP	1.36039668734583e-10	0.000141047016861365	1.52318592722857e-07	26	0.0246212121212121	0.00566186107470511	4.34860760381594	1056	1056	0.240740740740741	108	positive regulation of tumor necrosis factor superfamily cytokine production	11501 (Adam8)|12491 (Cd36)|12772 (Ccr2)|12774 (Ccr5)|14131 (Fcgr3)|16007 (Ccn1)|16171 (Il17a)|16193 (Il6)|16803 (Lbp)|19204 (Ptafr)|20296 (Ccl2)|20302 (Ccl3)|20303 (Ccl4)|20848 (Stat3)|20963 (Syk)|21825 (Thbs1)|22418 (Wnt5a)|69165 (Cd209b)|77125 (Il33)|83430 (Il23a)|100689 (Spon2)|107607 (Nod1)|171285 (Havcr2)|192656 (Ripk2)|214855 (Arid5a)|332579 (Card9)
darkorange	121	GO:0001837	epithelial to mesenchymal transition	GO.BP	1.5370720630527e-10	0.000159364861154954	1.70809068762008e-07	31	0.0293560606060606	0.00786369593709043	3.73311237373737	1056	1056	0.206666666666667	150	epithelial to mesenchymal transition	11477 (Acvr1)|12159 (Bmp4)|12667 (Chrd)|12842 (Col1a1)|13132 (Dab2)|13617 (Ednra)|13805 (Eng)|14538 (Gcnt2)|14609 (Gja1)|14726 (Pdpn)|15117 (Has2)|16193 (Il6)|16950 (Loxl3)|17300 (Foxc1)|18018 (Nfatc1)|18132 (Notch4)|20319 (Sfrp2)|20377 (Sfrp1)|20583 (Snai2)|21813 (Tgfbr2)|21814 (Tgfbr3)|22418 (Wnt5a)|23892 (Grem1)|24063 (Spry1)|66515 (Cul7)|67888 (Tmem100)|76905 (Lrg1)|94352 (Loxl2)|97064 (Wwtr1…
darkorange	122	GO:0052548	regulation of endopeptidase activity	GO.BP	1.6389106415795e-10	0.000169923566447475	1.80962264587301e-07	48	0.0454545454545455	0.0165137614678899	2.75252525252525	1056	1056	0.152380952380952	315	regulation of endopeptidase activity	12047 (Bcl2a1d)|12258 (Serping1)|12406 (Serpinh1)|14062 (F2r)|14066 (F3)|14360 (Fyn)|15234 (Hgf)|15370 (Nr4a1)|15951 (Ifi204)|16000 (Igf1)|16007 (Ccn1)|16193 (Il6)|16625 (Serpina3c)|17096 (Lyn)|18049 (Ngf)|18787 (Serpine1)|18788 (Serpinb2)|19141 (Lgmn)|19225 (Ptgs2)|19703 (Renbp)|20319 (Sfrp2)|20680 (Sox7)|20708 (Serpinb6b)|20715 (Serpina3g)|20716 (Serpina3n)|20723 (Serpinb9)|20725 (Serpinb8)|208…
darkorange	123	GO:0048762	mesenchymal cell differentiation	GO.BP	1.6988422100984e-10	0.00017613731941677	1.86659773183856e-07	40	0.0378787878787879	0.0122673656618611	3.08776871276871	1056	1056	0.170940170940171	234	mesenchymal cell differentiation	11477 (Acvr1)|12159 (Bmp4)|12667 (Chrd)|12842 (Col1a1)|13132 (Dab2)|13617 (Ednra)|13618 (Ednrb)|13805 (Eng)|14042 (Ext1)|14165 (Fgf10)|14268 (Fn1)|14538 (Gcnt2)|14609 (Gja1)|14726 (Pdpn)|15117 (Has2)|16193 (Il6)|16776 (Lama5)|16950 (Loxl3)|17300 (Foxc1)|18018 (Nfatc1)|18132 (Notch4)|19378 (Aldh1a2)|20319 (Sfrp2)|20377 (Sfrp1)|20583 (Snai2)|21813 (Tgfbr2)|21814 (Tgfbr3)|22418 (Wnt5a)|23892 (Grem1)…
darkorange	124	GO:0002718	regulation of cytokine production involved in immune response	GO.BP	1.69951259910764e-10	0.00017620682588556	1.86659773183856e-07	27	0.0255681818181818	0.00613368283093054	4.16848776223776	1056	1056	0.230769230769231	117	regulation of cytokine production involved in immune response	12053 (Bcl6)|12491 (Cd36)|12772 (Ccr2)|13136 (Cd55)|14727 (Lilrb4b)|14728 (Lilrb4a)|15216 (Hfe)|15368 (Hmox1)|16153 (Il10)|16177 (Il1r1)|16193 (Il6)|18439 (P2rx7)|20963 (Syk)|21926 (Tnf)|21938 (Tnfrsf1b)|22418 (Wnt5a)|26362 (Axl)|73914 (Irak3)|74048 (Vsir)|100689 (Spon2)|107607 (Nod1)|192656 (Ripk2)|214855 (Arid5a)|216799 (Nlrp3)|243862 (Psg22)|317757 (Gimap5)|332579 (Card9)
darkorange	125	GO:0030509	BMP signaling pathway	GO.BP	1.71642840831709e-10	0.000177960670517043	1.88318169859305e-07	30	0.0284090909090909	0.00744429882044561	3.81622119078105	1056	1056	0.211267605633803	142	BMP signaling pathway	11477 (Acvr1)|11482 (Acvrl1)|12159 (Bmp4)|12393 (Runx2)|12562 (Cdh5)|12667 (Chrd)|13805 (Eng)|14042 (Ext1)|14118 (Fbn1)|14313 (Fst)|14314 (Fstl1)|14362 (Fzd1)|15216 (Hfe)|16007 (Ccn1)|20319 (Sfrp2)|20377 (Sfrp1)|20379 (Sfrp4)|21814 (Tgfbr3)|21930 (Tnfaip6)|22418 (Wnt5a)|23892 (Grem1)|66042 (Sostdc1)|67888 (Tmem100)|69121 (Chrdl2)|73230 (Bmper)|74048 (Vsir)|78558 (Htra3)|240725 (Sulf1)|242316 (Gdf…
darkorange	126	GO:0050730	regulation of peptidyl-tyrosine phosphorylation	GO.BP	1.73528328690613e-10	0.000179915559413057	1.89984751228149e-07	41	0.0388257575757576	0.0127916120576671	3.03525133507203	1056	1056	0.168032786885246	244	regulation of peptidyl-tyrosine phosphorylation	11421 (Ace)|11477 (Acvr1)|11602 (Angpt4)|12182 (Bst1)|12223 (Btc)|12390 (Cav2)|12491 (Cd36)|12519 (Cd80)|12702 (Socs3)|13874 (Ereg)|14165 (Fgf10)|14178 (Fgf7)|14360 (Fyn)|14727 (Lilrb4b)|14728 (Lilrb4a)|15234 (Hgf)|15894 (Icam1)|16000 (Igf1)|16156 (Il11)|16193 (Il6)|16412 (Itgb1)|16923 (Sh2b3)|17096 (Lyn)|18596 (Pdgfrb)|18613 (Pecam1)|20319 (Sfrp2)|20377 (Sfrp1)|20963 (Syk)|23892 (Grem1)|24056 (S…
darkorange	127	GO:0070663	regulation of leukocyte proliferation	GO.BP	2.88560330919068e-10	0.000299181659579537	3.04046402011724e-07	42	0.0397727272727273	0.0135255570117955	2.94056113460183	1056	1056	0.162790697674419	258	regulation of leukocyte proliferation	12053 (Bcl6)|12159 (Bmp4)|12182 (Bst1)|12477 (Ctla4)|12519 (Cd80)|12772 (Ccr2)|12977 (Csf1)|12983 (Csf2rb)|12984 (Csf2rb2)|13136 (Cd55)|14130 (Fcgr2b)|14165 (Fgf10)|14727 (Lilrb4b)|14728 (Lilrb4a)|16000 (Igf1)|16153 (Il10)|16193 (Il6)|16858 (Lgals7)|17096 (Lyn)|20293 (Ccl12)|20555 (Slfn1)|20963 (Syk)|21336 (Tacr1)|21813 (Tgfbr2)|21938 (Tnfrsf1b)|21942 (Tnfrsf9)|22163 (Tnfrsf4)|22329 (Vcam1)|23892…
darkorange	128	GO:1990868	response to chemokine	GO.BP	2.9493078467986e-10	0.000305786597002357	3.08875350507431e-07	20	0.0189393939393939	0.00351245085190039	5.3920737222976	1056	1056	0.298507462686567	67	response to chemokine	12768 (Ccr1)|12772 (Ccr2)|12778 (Ackr3)|13349 (Ackr1)|14825 (Cxcl1)|16923 (Sh2b3)|16948 (Lox)|17300 (Foxc1)|20292 (Ccl11)|20293 (Ccl12)|20296 (Ccl2)|20302 (Ccl3)|20303 (Ccl4)|20306 (Ccl7)|20311 (Cxcl5)|20315 (Cxcl12)|20564 (Slit3)|55985 (Cxcl13)|75687 (Ripor1)|232983 (Cxcl17)
darkorange	129	GO:1990869	cellular response to chemokine	GO.BP	2.9493078467986e-10	0.000305786597002357	3.08875350507431e-07	20	0.0189393939393939	0.00351245085190039	5.3920737222976	1056	1056	0.298507462686567	67	cellular response to chemokine	12768 (Ccr1)|12772 (Ccr2)|12778 (Ackr3)|13349 (Ackr1)|14825 (Cxcl1)|16923 (Sh2b3)|16948 (Lox)|17300 (Foxc1)|20292 (Ccl11)|20293 (Ccl12)|20296 (Ccl2)|20302 (Ccl3)|20303 (Ccl4)|20306 (Ccl7)|20311 (Cxcl5)|20315 (Cxcl12)|20564 (Slit3)|55985 (Cxcl13)|75687 (Ripor1)|232983 (Cxcl17)
darkorange	130	GO:0050729	positive regulation of inflammatory response	GO.BP	3.28675380275125e-10	0.000340773263672292	3.41456176024341e-07	29	0.0274621212121212	0.0071821756225426	3.82364935854899	1056	1056	0.211678832116788	137	positive regulation of inflammatory response	11421 (Ace)|11501 (Adam8)|11542 (Adora3)|11690 (Alox5ap)|12266 (C3)|12772 (Ccr2)|12774 (Ccr5)|13032 (Ctsc)|13617 (Ednra)|14129 (Fcgr1)|14131 (Fcgr3)|16193 (Il6)|16803 (Lbp)|17082 (Il1rl1)|18787 (Serpine1)|19225 (Ptgs2)|20302 (Ccl3)|21899 (Tlr6)|21926 (Tnf)|21943 (Tnfsf11)|22402 (Ccn4)|22418 (Wnt5a)|23871 (Ets1)|54483 (Mefv)|63873 (Trpv4)|77125 (Il33)|195046 (Nlrp1a)|216799 (Nlrp3)|319197 (Gpr4)
darkorange	131	GO:0050866	negative regulation of cell activation	GO.BP	3.401091166993e-10	0.000352627853066768	3.51924005056654e-07	37	0.0350378787878788	0.0110091743119266	3.18260732323232	1056	1056	0.176190476190476	210	negative regulation of cell activation	11555 (Adrb2)|12053 (Bcl6)|12159 (Bmp4)|12477 (Ctla4)|12519 (Cd80)|12772 (Ccr2)|14130 (Fcgr2b)|14727 (Lilrb4b)|14728 (Lilrb4a)|15216 (Hfe)|15368 (Hmox1)|16153 (Il10)|16165 (Il13ra2)|16190 (Il4ra)|16768 (Lag3)|16858 (Lgals7)|16923 (Sh2b3)|16950 (Loxl3)|17096 (Lyn)|20377 (Sfrp1)|20555 (Slfn1)|26362 (Axl)|56745 (C1qtnf1)|67742 (Samsn1)|72828 (Ubash3b)|74048 (Vsir)|93695 (Gpnmb)|110279 (Bcr)|114886 (…
darkorange	132	BioSystems.REACTOME.R-MMU-2022090	Assembly of collagen fibrils and other multimeric structures (REACTOME)	REACTOME	3.77750109612882e-10	0.000391654335647513	3.88160887658586e-07	15	0.0142045454545455	0.00193971166448231	7.32301904176904	1056	1056	0.405405405405405	37	Assembly of collagen fibrils and other multimeric structures	12153 (Bmp1)|12825 (Col3a1)|12826 (Col4a1)|12827 (Col4a2)|12831 (Col5a1)|12832 (Col5a2)|12833 (Col6a1)|12834 (Col6a2)|12835 (Col6a3)|12842 (Col1a1)|12843 (Col1a2)|16948 (Lox)|16949 (Loxl1)|53867 (Col5a3)|71355 (Col24a1)
darkorange	133	BioSystems.REACTOME.R-MMU-8948216	Collagen chain trimerization (REACTOME)	REACTOME	3.77750109612882e-10	0.000391654335647513	3.88160887658586e-07	15	0.0142045454545455	0.00193971166448231	7.32301904176904	1056	1056	0.405405405405405	37	Collagen chain trimerization	12819 (Col15a1)|12822 (Col18a1)|12825 (Col3a1)|12826 (Col4a1)|12827 (Col4a2)|12831 (Col5a1)|12832 (Col5a2)|12833 (Col6a1)|12834 (Col6a2)|12835 (Col6a3)|12842 (Col1a1)|12843 (Col1a2)|53867 (Col5a3)|71355 (Col24a1)|73368 (Col20a1)
darkorange	134	GO:0002040	sprouting angiogenesis	GO.BP	3.82506080273248e-10	0.000396585364075946	3.92658776312818e-07	27	0.0255681818181818	0.00634338138925295	4.03068651389932	1056	1056	0.223140495867769	121	sprouting angiogenesis	12159 (Bmp4)|13855 (Epn2)|14173 (Fgf2)|14205 (Vegfd)|14461 (Gata2)|15368 (Hmox1)|15370 (Nr4a1)|16153 (Il10)|16412 (Itgb1)|16923 (Sh2b3)|17286 (Meox2)|18654 (Pgf)|19225 (Ptgs2)|21825 (Thbs1)|22341 (Vegfc)|23796 (Aplnr)|23892 (Grem1)|68792 (Srpx2)|71690 (Esm1)|72780 (Rspo3)|73230 (Bmper)|80837 (Rhoj)|94352 (Loxl2)|101401 (Adamts9)|105450 (Mmrn2)|320736 (Vstm4)|329278 (Tnn)
darkorange	135	GO:0001780	neutrophil homeostasis	GO.BP	4.13910781367618e-10	0.000429146009408197	4.23220916576131e-07	13	0.0123106060606061	0.00141546526867628	8.69721520763187	1056	1056	0.481481481481481	27	neutrophil homeostasis	12628 (Cfh)|12765 (Cxcr2)|12772 (Ccr2)|12977 (Csf1)|14130 (Fcgr2b)|14728 (Lilrb4a)|16193 (Il6)|16409 (Itgam)|16923 (Sh2b3)|18578 (Pde4b)|26362 (Axl)|26570 (Slc7a11)|381560 (Xkr8)
darkorange	136	GO:0002532	production of molecular mediator involved in inflammatory response	GO.BP	4.38818698190611e-10	0.000454970736833611	4.4736552294357e-07	23	0.021780303030303	0.00471821756225426	4.61621422558923	1056	1056	0.255555555555556	90	production of molecular mediator involved in inflammatory response	11513 (Adcy7)|11542 (Adora3)|11690 (Alox5ap)|14727 (Lilrb4b)|14728 (Lilrb4a)|16171 (Il17a)|16190 (Il4ra)|16193 (Il6)|16803 (Lbp)|17096 (Lyn)|18626 (Per1)|18787 (Serpine1)|19261 (Sirpa)|20848 (Stat3)|20963 (Syk)|21899 (Tlr6)|21926 (Tnf)|54483 (Mefv)|217303 (Cd300a)|229898 (Gbp5)|245126 (Tarm1)|332579 (Card9)|442827 (Rab44)
darkorange	137	GO:1902105	regulation of leukocyte differentiation	GO.BP	4.68769156215271e-10	0.000486023611317243	4.75561263519807e-07	47	0.0445075757575758	0.0164613368283093	2.70376435533681	1056	1056	0.14968152866242	314	regulation of leukocyte differentiation	11501 (Adam8)|12053 (Bcl6)|12159 (Bmp4)|12310 (Calca)|12477 (Ctla4)|12768 (Ccr1)|12772 (Ccr2)|12977 (Csf1)|14118 (Fbn1)|14461 (Gata2)|14727 (Lilrb4b)|14728 (Lilrb4a)|15519 (Hsp90aa1)|16153 (Il10)|16171 (Il17a)|16190 (Il4ra)|16193 (Il6)|16409 (Itgam)|16658 (Mafb)|16768 (Lag3)|16923 (Sh2b3)|16950 (Loxl3)|17096 (Lyn)|17387 (Mmp14)|18383 (Tnfrsf11b)|20302 (Ccl3)|20377 (Sfrp1)|20963 (Syk)|21813 (Tgfbr…
darkorange	138	GO:0002700	regulation of production of molecular mediator of immune response	GO.BP	5.57742347931593e-10	0.000578271728274259	5.57639082231686e-07	34	0.0321969696969697	0.00969855832241153	3.31976863226863	1056	1056	0.183783783783784	185	regulation of production of molecular mediator of immune response	12053 (Bcl6)|12491 (Cd36)|12772 (Ccr2)|13136 (Cd55)|14130 (Fcgr2b)|14727 (Lilrb4b)|14728 (Lilrb4a)|15216 (Hfe)|15368 (Hmox1)|16153 (Il10)|16165 (Il13ra2)|16171 (Il17a)|16177 (Il1r1)|16190 (Il4ra)|16193 (Il6)|18439 (P2rx7)|20963 (Syk)|21926 (Tnf)|21938 (Tnfrsf1b)|22163 (Tnfrsf4)|22418 (Wnt5a)|26362 (Axl)|73914 (Irak3)|74048 (Vsir)|77125 (Il33)|100689 (Spon2)|107607 (Nod1)|192656 (Ripk2)|214855 (Ar…
darkorange	139	GO:0071222	cellular response to lipopolysaccharide	GO.BP	5.57742347931593e-10	0.000578271728274259	5.57639082231686e-07	34	0.0321969696969697	0.00969855832241153	3.31976863226863	1056	1056	0.183783783783784	185	cellular response to lipopolysaccharide	12491 (Cd36)|12514 (Cd68)|12519 (Cd80)|12628 (Cfh)|13136 (Cd55)|14728 (Lilrb4a)|14825 (Cxcl1)|16153 (Il10)|16193 (Il6)|16803 (Lbp)|17096 (Lyn)|17533 (Mrc1)|18127 (Nos3)|18578 (Pde4b)|18787 (Serpine1)|19261 (Sirpa)|20293 (Ccl12)|20296 (Ccl2)|20311 (Cxcl5)|21926 (Tnf)|21938 (Tnfrsf1b)|22352 (Vim)|26362 (Axl)|55985 (Cxcl13)|66102 (Cxcl16)|100689 (Spon2)|110279 (Bcr)|171285 (Havcr2)|192656 (Ripk2)|21…
darkorange	140	GO:0032760	positive regulation of tumor necrosis factor production	GO.BP	6.07436698739958e-10	0.000629795228747178	6.04410008394605e-07	25	0.0236742424242424	0.00560943643512451	4.22043153497593	1056	1056	0.233644859813084	107	positive regulation of tumor necrosis factor production	12491 (Cd36)|12772 (Ccr2)|12774 (Ccr5)|14131 (Fcgr3)|16007 (Ccn1)|16171 (Il17a)|16193 (Il6)|16803 (Lbp)|19204 (Ptafr)|20296 (Ccl2)|20302 (Ccl3)|20303 (Ccl4)|20848 (Stat3)|20963 (Syk)|21825 (Thbs1)|22418 (Wnt5a)|69165 (Cd209b)|77125 (Il33)|83430 (Il23a)|100689 (Spon2)|107607 (Nod1)|171285 (Havcr2)|192656 (Ripk2)|214855 (Arid5a)|332579 (Card9)
darkorange	141	GO:1903039	positive regulation of leukocyte cell-cell adhesion	GO.BP	6.11679038133546e-10	0.000634193720169166	6.08047670344358e-07	41	0.0388257575757576	0.0133158584534731	2.91575325101408	1056	1056	0.161417322834646	254	positive regulation of leukocyte cell-cell adhesion	11501 (Adam8)|12053 (Bcl6)|12519 (Cd80)|12772 (Ccr2)|13136 (Cd55)|14727 (Lilrb4b)|14728 (Lilrb4a)|15117 (Has2)|15505 (Hsph1)|15519 (Hsp90aa1)|15894 (Icam1)|16000 (Igf1)|16190 (Il4ra)|16193 (Il6)|19204 (Ptafr)|19261 (Sirpa)|20296 (Ccl2)|20339 (Sele)|20344 (Selp)|20963 (Syk)|21813 (Tgfbr2)|21926 (Tnf)|21943 (Tnfsf11)|22329 (Vcam1)|23871 (Ets1)|24099 (Tnfsf13b)|72057 (Phf10)|74048 (Vsir)|83430 (Il23…
darkorange	142	GO:0002886	regulation of myeloid leukocyte mediated immunity	GO.BP	6.75019659566091e-10	0.000699865783195399	6.65271657029847e-07	19	0.0179924242424242	0.00330275229357798	5.44770622895623	1056	1056	0.301587301587302	63	regulation of myeloid leukocyte mediated immunity	11542 (Adora3)|12266 (C3)|12772 (Ccr2)|14126 (Ms4a2)|14129 (Fcgr1)|14131 (Fcgr3)|14461 (Gata2)|14825 (Cxcl1)|15368 (Hmox1)|16165 (Il13ra2)|16190 (Il4ra)|16409 (Itgam)|17096 (Lyn)|18806 (Pld2)|19204 (Ptafr)|20311 (Cxcl5)|20963 (Syk)|110279 (Bcr)|217303 (Cd300a)
darkorange	143	BioSystems.KEGG.mmu04512	ECM-receptor interaction (KEGG)	KEGG	6.83176184541829e-10	0.000708322533542444	6.69491997677169e-07	21	0.0198863636363636	0.00403669724770642	4.92639462809917	1056	1056	0.272727272727273	77	ECM-receptor interaction	12491 (Cd36)|12826 (Col4a1)|12827 (Col4a2)|12833 (Col6a1)|12834 (Col6a2)|12835 (Col6a3)|12842 (Col1a1)|12843 (Col1a2)|14268 (Fn1)|16412 (Itgb1)|16772 (Lama1)|16773 (Lama2)|16775 (Lama4)|16776 (Lama5)|16777 (Lamb1)|21825 (Thbs1)|21827 (Thbs3)|22371 (Vwf)|213119 (Itga10)|226519 (Lamc1)|329278 (Tnn)
darkorange	144	GO:0050818	regulation of coagulation	GO.BP	7.02751517047981e-10	0.000728618394887483	6.85435931220586e-07	20	0.0189393939393939	0.0036697247706422	5.16098484848485	1056	1056	0.285714285714286	70	regulation of coagulation	11555 (Adrb2)|11747 (Anxa5)|12258 (Serping1)|12490 (Cd34)|12491 (Cd36)|14062 (F2r)|14066 (F3)|15442 (Hpse)|16923 (Sh2b3)|18787 (Serpine1)|18791 (Plat)|18792 (Plau)|19124 (Procr)|19128 (Pros1)|21824 (Thbd)|21825 (Thbs1)|56745 (C1qtnf1)|72828 (Ubash3b)|246707 (Emilin2)|385643 (Kng2)
darkorange	145	GO:0002275	myeloid cell activation involved in immune response	GO.BP	7.04049564479257e-10	0.000729964220848609	6.86056598541926e-07	23	0.021780303030303	0.00482306684141547	4.51586174242424	1056	1056	0.25	92	myeloid cell activation involved in immune response	11542 (Adora3)|12772 (Ccr2)|14126 (Ms4a2)|14461 (Gata2)|14728 (Lilrb4a)|15368 (Hmox1)|16165 (Il13ra2)|16190 (Il4ra)|16409 (Itgam)|16803 (Lbp)|17096 (Lyn)|18806 (Pld2)|19204 (Ptafr)|20963 (Syk)|26903 (Dysf)|74732 (Stx11)|77125 (Il33)|110279 (Bcr)|171285 (Havcr2)|209558 (Enpp3)|217303 (Cd300a)|380732 (Milr1)|442827 (Rab44)
darkorange	146	GO:0002822	regulation of adaptive immune response based on somatic recombination of immune receptors built from immunoglobulin superfamily domains	GO.BP	7.49537625256021e-10	0.000777126606166444	7.26965955253923e-07	34	0.0321969696969697	0.00980340760157274	3.28426308539945	1056	1056	0.181818181818182	187	regulation of adaptive immune response based on somatic recombination of immune receptors built from immunoglobulin superfamily domains	12053 (Bcl6)|12266 (C3)|12772 (Ccr2)|13136 (Cd55)|14129 (Fcgr1)|14130 (Fcgr2b)|14131 (Fcgr3)|14727 (Lilrb4b)|14728 (Lilrb4a)|14997 (H2-M9)|15216 (Hfe)|16177 (Il1r1)|16190 (Il4ra)|16193 (Il6)|16950 (Loxl3)|17082 (Il1rl1)|18173 (Slc11a1)|18439 (P2rx7)|21926 (Tnf)|21938 (Tnfrsf1b)|24099 (Tnfsf13b)|52118 (Pvr)|56620 (Clec4n)|74048 (Vsir)|77125 (Il33)|83430 (Il23a)|171285 (Havcr2)|192656 (Ripk2)|21485…
darkorange	147	GO:1903034	regulation of response to wounding	GO.BP	8.19041413044131e-10	0.00084918868937546	7.90678481727616e-07	32	0.0303030303030303	0.00885976408912189	3.42029765106688	1056	1056	0.189349112426035	169	regulation of response to wounding	11555 (Adrb2)|11747 (Anxa5)|12258 (Serping1)|12490 (Cd34)|12491 (Cd36)|12737 (Cldn1)|14062 (F2r)|14066 (F3)|14173 (Fgf2)|14609 (Gja1)|15442 (Hpse)|16153 (Il10)|16412 (Itgb1)|16923 (Sh2b3)|18787 (Serpine1)|18791 (Plat)|18792 (Plau)|19128 (Pros1)|19695 (Reg3g)|20296 (Ccl2)|21824 (Thbd)|21825 (Thbs1)|21926 (Tnf)|22402 (Ccn4)|56745 (C1qtnf1)|67916 (Plpp3)|72828 (Ubash3b)|208177 (Phldb2)|211323 (Nrg1)…
darkorange	148	GO:0070098	chemokine-mediated signaling pathway	GO.BP	8.20759624716083e-10	0.000850970144982633	7.90864447009882e-07	18	0.0170454545454545	0.00298820445609436	5.70424641148325	1056	1056	0.315789473684211	57	chemokine-mediated signaling pathway	12768 (Ccr1)|12772 (Ccr2)|12778 (Ackr3)|13349 (Ackr1)|14825 (Cxcl1)|16923 (Sh2b3)|17300 (Foxc1)|20292 (Ccl11)|20293 (Ccl12)|20296 (Ccl2)|20302 (Ccl3)|20303 (Ccl4)|20306 (Ccl7)|20311 (Cxcl5)|20315 (Cxcl12)|20564 (Slit3)|55985 (Cxcl13)|232983 (Cxcl17)
darkorange	149	GO:0071622	regulation of granulocyte chemotaxis	GO.BP	8.20759624716083e-10	0.000850970144982633	7.90864447009882e-07	18	0.0170454545454545	0.00298820445609436	5.70424641148325	1056	1056	0.315789473684211	57	regulation of granulocyte chemotaxis	12182 (Bst1)|12267 (C3ar1)|12273 (C5ar1)|12765 (Cxcr2)|12977 (Csf1)|13617 (Ednra)|14747 (Cmklr1)|16803 (Lbp)|20296 (Ccl2)|20343 (Sell)|21825 (Thbs1)|21930 (Tnfaip6)|26903 (Dysf)|63873 (Trpv4)|76527 (Il34)|83430 (Il23a)|232983 (Cxcl17)|319430 (C5ar2)
darkorange	150	GO:0001885	endothelial cell development	GO.BP	1.21857948736146e-09	0.00126343296113226	1.14028245589554e-06	20	0.0189393939393939	0.00377457404980341	5.01762415824916	1056	1056	0.277777777777778	72	endothelial cell development	12562 (Cdh5)|12737 (Cldn1)|12819 (Col15a1)|12822 (Col18a1)|13617 (Ednra)|13618 (Ednrb)|14739 (S1pr2)|15442 (Hpse)|15894 (Icam1)|17698 (Msn)|18132 (Notch4)|18613 (Pecam1)|18669 (Abcb1b)|20855 (Stc1)|21926 (Tnf)|50918 (Myadm)|71355 (Col24a1)|74144 (Robo4)|77446 (Heg1)|107746 (Rapgef1)
darkorange	151	MSigDB.MM3905	HALLMARK_ALLOGRAFT_REJECTION (MSigDB)	MSigDB|MSigDB MH: NA	1.23559697894868e-09	0.00128107683254982	1.15412327256741e-06	33	0.03125	0.00948885976408912	3.29333563535912	1056	1056	0.18232044198895	181	HALLMARK_ALLOGRAFT_REJECTION	216799 (Nlrp3)|14130 (Fcgr2b)|15894 (Icam1)|16193 (Il6)|16153 (Il10)|21926 (Tnf)|12774 (Ccr5)|16190 (Il4ra)|20292 (Ccl11)|21899 (Tlr6)|12768 (Ccr1)|12977 (Csf1)|13874 (Ereg)|23871 (Ets1)|14062 (F2r)|15976 (Ifnar2)|16156 (Il11)|16323 (Inhba)|16324 (Inhbb)|17096 (Lyn)|18636 (Cfp)|20306 (Ccl7)|21857 (Timp1)|13244 (Degs1)|16174 (Il18rap)|12519 (Cd80)|80719 (Igsf6)|192187 (Stab1)|192656 (Ripk2)|230861…
darkorange	152	GO:0043534	blood vessel endothelial cell migration	GO.BP	1.30921521597683e-09	0.00135740480964651	1.21849623846186e-06	26	0.0246212121212121	0.00623853211009174	3.94663547237077	1056	1056	0.218487394957983	119	blood vessel endothelial cell migration	11482 (Acvrl1)|11501 (Adam8)|11601 (Angpt2)|11602 (Angpt4)|12562 (Cdh5)|12822 (Col18a1)|14173 (Fgf2)|14461 (Gata2)|15368 (Hmox1)|15370 (Nr4a1)|16000 (Igf1)|16412 (Itgb1)|17286 (Meox2)|18127 (Nos3)|19225 (Ptgs2)|20315 (Cxcl12)|20778 (Scarb1)|21825 (Thbs1)|21926 (Tnf)|22341 (Vegfc)|23871 (Ets1)|23892 (Grem1)|68792 (Srpx2)|74144 (Robo4)|80837 (Rhoj)|105450 (Mmrn2)
darkorange	153	GO:0002548	monocyte chemotaxis	GO.BP	1.32099208323964e-09	0.00136961515983953	1.22835440344352e-06	17	0.0160984848484848	0.00272608125819135	5.90535766317016	1056	1056	0.326923076923077	52	monocyte chemotaxis	12310 (Calca)|12768 (Ccr1)|12772 (Ccr2)|17096 (Lyn)|18787 (Serpine1)|19141 (Lgmn)|20292 (Ccl11)|20293 (Ccl12)|20296 (Ccl2)|20302 (Ccl3)|20303 (Ccl4)|20306 (Ccl7)|20315 (Cxcl12)|21943 (Tnfsf11)|23892 (Grem1)|27226 (Pla2g7)|232983 (Cxcl17)
darkorange	154	GO:0010466	negative regulation of peptidase activity	GO.BP	1.41082371379362e-09	0.00146275331305093	1.30486468604008e-06	35	0.0331439393939394	0.0105373525557012	3.14537633800694	1056	1056	0.174129353233831	201	negative regulation of peptidase activity	12047 (Bcl2a1d)|12258 (Serping1)|12406 (Serpinh1)|13030 (Ctsb)|15234 (Hgf)|15370 (Nr4a1)|15951 (Ifi204)|16000 (Igf1)|16193 (Il6)|16625 (Serpina3c)|18049 (Ngf)|18787 (Serpine1)|18788 (Serpinb2)|19225 (Ptgs2)|19703 (Renbp)|20319 (Sfrp2)|20708 (Serpinb6b)|20715 (Serpina3g)|20716 (Serpina3n)|20723 (Serpinb9)|20725 (Serpinb8)|21825 (Thbs1)|21857 (Timp1)|21926 (Tnf)|71869 (Serpinb12)|74116 (Pi16)|94227…
darkorange	155	GO:0030193	regulation of blood coagulation	GO.BP	1.62575706906205e-09	0.00168559793526009	1.49036068546427e-06	19	0.0179924242424242	0.00346002621231979	5.20008321854913	1056	1056	0.287878787878788	66	regulation of blood coagulation	11555 (Adrb2)|11747 (Anxa5)|12258 (Serping1)|12490 (Cd34)|12491 (Cd36)|14062 (F2r)|14066 (F3)|15442 (Hpse)|16923 (Sh2b3)|18787 (Serpine1)|18791 (Plat)|18792 (Plau)|19128 (Pros1)|21824 (Thbd)|21825 (Thbs1)|56745 (C1qtnf1)|72828 (Ubash3b)|246707 (Emilin2)|385643 (Kng2)
darkorange	156	BioSystems.REACTOME.R-MMU-388396	GPCR downstream signaling (REACTOME)	REACTOME	2.00235222230687e-09	0.00207605480290554	1.81314829948082e-06	54	0.0511363636363636	0.0212844036697248	2.40252742946709	1056	1056	0.133004926108374	406	GPCR downstream signaling	11513 (Adcy7)|11535 (Adm)|11542 (Adora3)|11555 (Adrb2)|12061 (Bdkrb1)|12062 (Bdkrb2)|12266 (C3)|12267 (C3ar1)|12273 (C5ar1)|12310 (Calca)|12765 (Cxcr2)|12768 (Ccr1)|12771 (Ccr3)|12772 (Ccr2)|12774 (Ccr5)|12778 (Ackr3)|12983 (Csf2rb)|12984 (Csf2rb2)|13609 (S1pr1)|13611 (S1pr4)|13617 (Ednra)|13618 (Ednrb)|14062 (F2r)|14289 (Fpr2)|14293 (Fpr1)|14673 (Gna12)|14739 (S1pr2)|14825 (Cxcl1)|18578 (Pde4b)|…
darkorange	157	GO:0002698	negative regulation of immune effector process	GO.BP	2.30580241720384e-09	0.00239067439257628	2.0698479589405e-06	26	0.0246212121212121	0.00639580602883355	3.84958705911575	1056	1056	0.213114754098361	122	negative regulation of immune effector process	12053 (Bcl6)|12258 (Serping1)|12772 (Ccr2)|13136 (Cd55)|14130 (Fcgr2b)|14727 (Lilrb4b)|14728 (Lilrb4a)|15216 (Hfe)|15368 (Hmox1)|16153 (Il10)|16165 (Il13ra2)|16190 (Il4ra)|16950 (Loxl3)|17174 (Masp1)|20723 (Serpinb9)|21926 (Tnf)|26362 (Axl)|73914 (Irak3)|74048 (Vsir)|77125 (Il33)|110279 (Bcr)|171285 (Havcr2)|209558 (Enpp3)|217303 (Cd300a)|232345 (A2m)|235587 (Parp3)
darkorange	158	GO:2000027	regulation of animal organ morphogenesis	GO.BP	2.30580241720384e-09	0.00239067439257628	2.0698479589405e-06	26	0.0246212121212121	0.00639580602883355	3.84958705911575	1056	1056	0.213114754098361	122	regulation of animal organ morphogenesis	11835 (Ar)|12159 (Bmp4)|12393 (Runx2)|12490 (Cd34)|12977 (Csf1)|13132 (Dab2)|13617 (Ednra)|14165 (Fgf10)|14173 (Fgf2)|14178 (Fgf7)|14362 (Fzd1)|15234 (Hgf)|18383 (Tnfrsf11b)|20187 (Ryk)|20319 (Sfrp2)|20377 (Sfrp1)|20583 (Snai2)|21926 (Tnf)|22418 (Wnt5a)|23892 (Grem1)|24063 (Spry1)|59036 (Dact1)|69217 (Plekha4)|71461 (Ptk7)|240725 (Sulf1)|494504 (Apcdd1)
darkorange	159	GO:0003007	heart morphogenesis	GO.BP	2.33660806906676e-09	0.00242261393887297	2.09568679833301e-06	40	0.0378787878787879	0.0133682830930537	2.83348187759952	1056	1056	0.156862745098039	255	heart morphogenesis	11477 (Acvr1)|11482 (Acvrl1)|11504 (Adamts1)|12159 (Bmp4)|12831 (Col5a1)|13609 (S1pr1)|13617 (Ednra)|13717 (Eln)|13805 (Eng)|14042 (Ext1)|14362 (Fzd1)|14609 (Gja1)|14613 (Gja5)|15117 (Has2)|16007 (Ccn1)|17300 (Foxc1)|18018 (Nfatc1)|18127 (Nos3)|19378 (Aldh1a2)|20319 (Sfrp2)|20564 (Slit3)|20583 (Snai2)|20602 (Ncor2)|20671 (Sox17)|21385 (Tbx2)|21677 (Tead2)|21813 (Tgfbr2)|21814 (Tgfbr3)|21825 (Thbs…
darkorange	160	BioSystems.REACTOME.R-MMU-418594	G alpha (i) signalling events (REACTOME)	REACTOME	2.48019932030764e-09	0.00257149049688953	2.20918427567829e-06	27	0.0255681818181818	0.00686762778505898	3.72300052047189	1056	1056	0.206106870229008	131	G alpha (i) signalling events	11542 (Adora3)|12061 (Bdkrb1)|12062 (Bdkrb2)|12266 (C3)|12267 (C3ar1)|12273 (C5ar1)|12765 (Cxcr2)|12768 (Ccr1)|12771 (Ccr3)|12772 (Ccr2)|12774 (Ccr5)|12778 (Ackr3)|13609 (S1pr1)|13611 (S1pr4)|14289 (Fpr2)|14293 (Fpr1)|14739 (S1pr2)|14825 (Cxcl1)|20311 (Cxcl5)|20315 (Cxcl12)|23796 (Aplnr)|30878 (Apln)|55985 (Cxcl13)|66102 (Cxcl16)|80885 (Hcar2)|140795 (P2ry14)|385643 (Kng2)
darkorange	161	GO:1900046	regulation of hemostasis	GO.BP	2.83354430009626e-09	0.0029378413986942	2.49392308887453e-06	19	0.0179924242424242	0.003564875491481	5.04713959447415	1056	1056	0.279411764705882	68	regulation of hemostasis	11555 (Adrb2)|11747 (Anxa5)|12258 (Serping1)|12490 (Cd34)|12491 (Cd36)|14062 (F2r)|14066 (F3)|15442 (Hpse)|16923 (Sh2b3)|18787 (Serpine1)|18791 (Plat)|18792 (Plau)|19128 (Pros1)|21824 (Thbd)|21825 (Thbs1)|56745 (C1qtnf1)|72828 (Ubash3b)|246707 (Emilin2)|385643 (Kng2)
darkorange	162	GO:0001649	osteoblast differentiation	GO.BP	3.06743414007345e-09	0.00318034025590127	2.6793093984004e-06	34	0.0321969696969697	0.0103276539973788	3.11754922319643	1056	1056	0.17258883248731	197	osteoblast differentiation	11477 (Acvr1)|12159 (Bmp4)|12393 (Runx2)|12667 (Chrd)|12842 (Col1a1)|13363 (Dhh)|14173 (Fgf2)|14362 (Fzd1)|14609 (Gja1)|15951 (Ifi204)|16000 (Igf1)|16007 (Ccn1)|16011 (Igfbp5)|16193 (Il6)|16948 (Lox)|18018 (Nfatc1)|20319 (Sfrp2)|20377 (Sfrp1)|20583 (Snai2)|21814 (Tgfbr3)|21926 (Tnf)|21930 (Tnfaip6)|22341 (Vegfc)|22402 (Ccn4)|22601 (Yap1)|23845 (Clec5a)|23892 (Grem1)|64075 (Smoc1)|64654 (Fgf23)|97…
darkorange	163	GO:0010632	regulation of epithelial cell migration	GO.BP	3.14062000531856e-09	0.00325621994647432	2.73862064463778e-06	38	0.0359848484848485	0.0124246395806029	2.89624888121724	1056	1056	0.160337552742616	237	regulation of epithelial cell migration	11482 (Acvrl1)|11601 (Angpt2)|11602 (Angpt4)|12159 (Bmp4)|12822 (Col18a1)|13179 (Dcn)|14165 (Fgf10)|14173 (Fgf2)|14178 (Fgf7)|14461 (Gata2)|15117 (Has2)|15368 (Hmox1)|16000 (Igf1)|17286 (Meox2)|18127 (Nos3)|18787 (Serpine1)|19141 (Lgmn)|19225 (Ptgs2)|20583 (Snai2)|20692 (Sparc)|20855 (Stc1)|21336 (Tacr1)|21813 (Tgfbr2)|21814 (Tgfbr3)|21825 (Thbs1)|21926 (Tnf)|22341 (Vegfc)|22418 (Wnt5a)|23871 (Et…
darkorange	164	BioSystems.KEGG.mmu05146	Amoebiasis (KEGG)	KEGG	3.25935766885821e-09	0.00337932810593354	2.83500680027982e-06	22	0.0208333333333333	0.00477064220183486	4.36698717948718	1056	1056	0.241758241758242	91	Amoebiasis	12825 (Col3a1)|12826 (Col4a1)|12827 (Col4a2)|12842 (Col1a1)|12843 (Col1a2)|14268 (Fn1)|16153 (Il10)|16177 (Il1r1)|16193 (Il6)|16409 (Itgam)|16772 (Lama1)|16773 (Lama2)|16775 (Lama4)|16776 (Lama5)|16777 (Lamb1)|20708 (Serpinb6b)|20723 (Serpinb9)|21926 (Tnf)|109711 (Actn1)|226421 (Rab7b)|226519 (Lamc1)|394252 (Serpinb3d)
darkorange	165	BioSystems.KEGG.mmu04933	AGE-RAGE signaling pathway in diabetic complications (KEGG)	KEGG	3.30557984168032e-09	0.00342725162449289	2.87039499538768e-06	23	0.021780303030303	0.00519003931847969	4.1965583868993	1056	1056	0.232323232323232	99	AGE-RAGE signaling pathway in diabetic complications	12825 (Col3a1)|12826 (Col4a1)|12827 (Col4a2)|12842 (Col1a1)|12843 (Col1a2)|14066 (F3)|14205 (Vegfd)|14268 (Fn1)|15894 (Icam1)|16193 (Il6)|17390 (Mmp2)|18018 (Nfatc1)|18127 (Nos3)|18787 (Serpine1)|20293 (Ccl12)|20296 (Ccl2)|20339 (Sele)|20848 (Stat3)|21813 (Tgfbr2)|21824 (Thbd)|21926 (Tnf)|22329 (Vcam1)|22341 (Vegfc)
darkorange	166	GO:0010951	negative regulation of endopeptidase activity	GO.BP	3.59418004496834e-09	0.00372647462406354	3.0950785914149e-06	29	0.0274621212121212	0.00791612057667104	3.46913882199478	1056	1056	0.19205298013245	151	negative regulation of endopeptidase activity	12047 (Bcl2a1d)|12258 (Serping1)|12406 (Serpinh1)|15234 (Hgf)|15370 (Nr4a1)|15951 (Ifi204)|16000 (Igf1)|16193 (Il6)|16625 (Serpina3c)|18787 (Serpine1)|18788 (Serpinb2)|19225 (Ptgs2)|19703 (Renbp)|20319 (Sfrp2)|20708 (Serpinb6b)|20715 (Serpina3g)|20716 (Serpina3n)|20723 (Serpinb9)|20725 (Serpinb8)|21825 (Thbs1)|21857 (Timp1)|21926 (Tnf)|71869 (Serpinb12)|226691 (Ifi207)|232345 (A2m)|238393 (Serpin…
darkorange	167	MSigDB.MM15812	WP_INFLAMMATORY_RESPONSE_PATHWAY (MSigDB)	MSigDB|MSigDB M2: NA|MSigDB M2: NA - CP:WIKIPATHWAYS	3.6534225209417e-09	0.00378789769709253	3.13827481117856e-06	12	0.0113636363636364	0.00136304062909567	8.33697552447553	1056	1056	0.461538461538462	26	WP_INFLAMMATORY_RESPONSE_PATHWAY	16190 (Il4ra)|21827 (Thbs3)|226519 (Lamc1)|21825 (Thbs1)|12519 (Cd80)|16777 (Lamb1)|16776 (Lama5)|21938 (Tnfrsf1b)|12825 (Col3a1)|14268 (Fn1)|12843 (Col1a2)|12842 (Col1a1)
darkorange	168	MSigDB.MM15981	WP_MATRIX_METALLOPROTEINASES (MSigDB)	MSigDB|MSigDB M2: NA|MSigDB M2: NA - CP:WIKIPATHWAYS	3.6534225209417e-09	0.00378789769709253	3.13827481117856e-06	12	0.0113636363636364	0.00136304062909567	8.33697552447553	1056	1056	0.461538461538462	26	WP_MATRIX_METALLOPROTEINASES	17387 (Mmp14)|240047 (Mmp25)|17384 (Mmp10)|17385 (Mmp11)|17386 (Mmp13)|21926 (Tnf)|17381 (Mmp12)|234911 (Mmp27)|17390 (Mmp2)|17392 (Mmp3)|21857 (Timp1)|58223 (Mmp19)
darkorange	169	GO:0033002	muscle cell proliferation	GO.BP	3.86545686887871e-09	0.0040077366053084	3.31217901265157e-06	39	0.0369318181818182	0.0130537352555701	2.82921458561519	1056	1056	0.156626506024096	249	muscle cell proliferation	11504 (Adamts1)|12159 (Bmp4)|12267 (C3ar1)|12390 (Cav2)|13609 (S1pr1)|13617 (Ednra)|13874 (Ereg)|14173 (Fgf2)|14609 (Gja1)|14673 (Gna12)|14739 (S1pr2)|15234 (Hgf)|15368 (Hmox1)|16000 (Igf1)|16011 (Igfbp5)|16153 (Il10)|16193 (Il6)|17300 (Foxc1)|17390 (Mmp2)|18127 (Nos3)|18131 (Notch3)|18160 (Npr1)|18596 (Pdgfrb)|19204 (Ptafr)|19225 (Ptgs2)|20416 (Shc1)|20848 (Stat3)|21336 (Tacr1)|21385 (Tbx2)|2181…
darkorange	170	GO:0060562	epithelial tube morphogenesis	GO.BP	4.25908727891615e-09	0.0044158557634785	3.6136299210135e-06	50	0.0473484848484848	0.0193446920052425	2.44762154060935	1056	1056	0.13550135501355	369	epithelial tube morphogenesis	11477 (Acvr1)|11482 (Acvrl1)|11535 (Adm)|11835 (Ar)|12159 (Bmp4)|12765 (Cxcr2)|12826 (Col4a1)|12977 (Csf1)|13617 (Ednra)|13805 (Eng)|14042 (Ext1)|14165 (Fgf10)|14173 (Fgf2)|14362 (Fzd1)|14609 (Gja1)|16000 (Igf1)|16772 (Lama1)|16776 (Lama5)|17313 (Mgp)|17387 (Mmp14)|18018 (Nfatc1)|18132 (Notch4)|18654 (Pgf)|19378 (Aldh1a2)|20292 (Ccl11)|20315 (Cxcl12)|20319 (Sfrp2)|20377 (Sfrp1)|20671 (Sox17)|2138…
darkorange	171	GO:0090288	negative regulation of cellular response to growth factor stimulus	GO.BP	5.04640398410231e-09	0.00523215202194915	4.23135802191127e-06	22	0.0208333333333333	0.00487549148099607	4.27307347670251	1056	1056	0.236559139784946	93	negative regulation of cellular response to growth factor stimulus	12667 (Chrd)|13179 (Dcn)|13855 (Epn2)|14118 (Fbn1)|14362 (Fzd1)|20319 (Sfrp2)|20377 (Sfrp1)|21825 (Thbs1)|21930 (Tnfaip6)|22418 (Wnt5a)|23892 (Grem1)|24063 (Spry1)|24066 (Spry4)|30878 (Apln)|55985 (Cxcl13)|66042 (Sostdc1)|69121 (Chrdl2)|73230 (Bmper)|78558 (Htra3)|105450 (Mmrn2)|239337 (Adamts12)|240725 (Sulf1)
darkorange	172	GO:0048754	branching morphogenesis of an epithelial tube	GO.BP	5.56139583996581e-09	0.00576609969804327	4.63885735964865e-06	32	0.0303030303030303	0.00954128440366972	3.17599067599068	1056	1056	0.175824175824176	182	branching morphogenesis of an epithelial tube	11477 (Acvr1)|11835 (Ar)|12159 (Bmp4)|12826 (Col4a1)|12977 (Csf1)|13617 (Ednra)|13805 (Eng)|14042 (Ext1)|14165 (Fgf10)|14173 (Fgf2)|16000 (Igf1)|16772 (Lama1)|16776 (Lama5)|17313 (Mgp)|17387 (Mmp14)|18018 (Nfatc1)|18132 (Notch4)|18654 (Pgf)|20292 (Ccl11)|20315 (Cxcl12)|20319 (Sfrp2)|21385 (Tbx2)|21813 (Tgfbr2)|21846 (Tie1)|21926 (Tnf)|22418 (Wnt5a)|22601 (Yap1)|23892 (Grem1)|24063 (Spry1)|54710 (…
darkorange	173	BioSystems.KEGG.mmu05144	Malaria (KEGG)	KEGG	6.43039489620393e-09	0.00666708487154341	5.29554000916871e-06	15	0.0142045454545455	0.00230668414154653	6.15799328512397	1056	1056	0.340909090909091	44	Malaria	12491 (Cd36)|13349 (Ackr1)|15234 (Hgf)|15894 (Icam1)|16153 (Il10)|16193 (Il6)|18613 (Pecam1)|20293 (Ccl12)|20296 (Ccl2)|20339 (Sele)|20344 (Selp)|21825 (Thbs1)|21827 (Thbs3)|21926 (Tnf)|22329 (Vcam1)
darkorange	174	GO:0032720	negative regulation of tumor necrosis factor production	GO.BP	6.58668860028892e-09	0.00682913143428836	5.40279385624079e-06	18	0.0170454545454545	0.00335517693315858	5.08034446022727	1056	1056	0.28125	64	negative regulation of tumor necrosis factor production	12489 (Cd33)|12490 (Cd34)|14727 (Lilrb4b)|14728 (Lilrb4a)|16000 (Igf1)|16153 (Il10)|16803 (Lbp)|19261 (Sirpa)|21899 (Tlr6)|26362 (Axl)|26888 (Clec4a2)|73149 (Clec4a3)|73914 (Irak3)|74048 (Vsir)|93695 (Gpnmb)|171285 (Havcr2)|269799 (Clec4a1)|319430 (C5ar2)
darkorange	175	GO:0060349	bone morphogenesis	GO.BP	7.7112112516953e-09	0.0079950455154477	6.26080306612976e-06	22	0.0208333333333333	0.00498034076015727	4.18311403508772	1056	1056	0.231578947368421	95	bone morphogenesis	11647 (Alpl)|12159 (Bmp4)|12393 (Runx2)|12406 (Serpinh1)|12825 (Col3a1)|12842 (Col1a1)|14042 (Ext1)|15117 (Has2)|17300 (Foxc1)|17386 (Mmp13)|17387 (Mmp14)|20379 (Sfrp4)|20855 (Stc1)|21813 (Tgfbr2)|21825 (Thbs1)|21827 (Thbs3)|23850 (Pappa2)|63873 (Trpv4)|231633 (Tmem119)|234356 (Csgalnact1)|269941 (Chsy1)|329872 (Frem1)
darkorange	176	GO:1903556	negative regulation of tumor necrosis factor superfamily cytokine production	GO.BP	8.64181154381817e-09	0.00895989934312303	6.98355365792909e-06	18	0.0170454545454545	0.00340760157273919	5.00218531468531	1056	1056	0.276923076923077	65	negative regulation of tumor necrosis factor superfamily cytokine production	12489 (Cd33)|12490 (Cd34)|14727 (Lilrb4b)|14728 (Lilrb4a)|16000 (Igf1)|16153 (Il10)|16803 (Lbp)|19261 (Sirpa)|21899 (Tlr6)|26362 (Axl)|26888 (Clec4a2)|73149 (Clec4a3)|73914 (Irak3)|74048 (Vsir)|93695 (Gpnmb)|171285 (Havcr2)|269799 (Clec4a1)|319430 (C5ar2)
darkorange	177	GO:0060350	endochondral bone morphogenesis	GO.BP	8.67370923053838e-09	0.00899297111989604	7.00387158870408e-06	17	0.0160984848484848	0.00304062909567497	5.29445859456635	1056	1056	0.293103448275862	58	endochondral bone morphogenesis	11647 (Alpl)|12159 (Bmp4)|12393 (Runx2)|12406 (Serpinh1)|12825 (Col3a1)|12842 (Col1a1)|14042 (Ext1)|17300 (Foxc1)|17386 (Mmp13)|17387 (Mmp14)|20855 (Stc1)|21813 (Tgfbr2)|21825 (Thbs1)|21827 (Thbs3)|63873 (Trpv4)|231633 (Tmem119)|234356 (Csgalnact1)
darkorange	178	GO:0010810	regulation of cell-substrate adhesion	GO.BP	9.89938223338023e-09	0.0102637586946265	7.95023911280131e-06	35	0.0331439393939394	0.0113237221494102	2.92694742564534	1056	1056	0.162037037037037	216	regulation of cell-substrate adhesion	11482 (Acvrl1)|11601 (Angpt2)|11687 (Alox15)|12053 (Bcl6)|12182 (Bst1)|12491 (Cd36)|12842 (Col1a1)|12977 (Csf1)|13132 (Dab2)|13406 (Dmp1)|14114 (Fbln1)|14115 (Fbln2)|14268 (Fn1)|14538 (Gcnt2)|14726 (Pdpn)|15117 (Has2)|15442 (Hpse)|16007 (Ccn1)|16412 (Itgb1)|17381 (Mmp12)|17387 (Mmp14)|18073 (Nid1)|18787 (Serpine1)|18792 (Plau)|21825 (Thbs1)|23892 (Grem1)|24066 (Spry4)|50918 (Myadm)|58859 (Efemp2)…
darkorange	179	GO:0010594	regulation of endothelial cell migration	GO.BP	9.92607885387829e-09	0.0102914379643318	7.96550926031877e-06	30	0.0284090909090909	0.00875491480996068	3.24493059335874	1056	1056	0.179640718562874	167	regulation of endothelial cell migration	11482 (Acvrl1)|11601 (Angpt2)|11602 (Angpt4)|12159 (Bmp4)|12822 (Col18a1)|13179 (Dcn)|14173 (Fgf2)|14461 (Gata2)|15368 (Hmox1)|16000 (Igf1)|17286 (Meox2)|18127 (Nos3)|19141 (Lgmn)|19225 (Ptgs2)|20583 (Snai2)|20692 (Sparc)|20855 (Stc1)|21825 (Thbs1)|21926 (Tnf)|22341 (Vegfc)|22418 (Wnt5a)|23871 (Ets1)|55985 (Cxcl13)|67916 (Plpp3)|68792 (Srpx2)|73230 (Bmper)|74144 (Robo4)|80837 (Rhoj)|101401 (Adamt…
darkorange	180	GO:0016525	negative regulation of angiogenesis	GO.BP	1.10483393241845e-08	0.0114550065980291	8.7912560230461e-06	23	0.021780303030303	0.0055045871559633	3.95675505050505	1056	1056	0.219047619047619	105	negative regulation of angiogenesis	11504 (Adamts1)|11555 (Adrb2)|11601 (Angpt2)|11602 (Angpt4)|12491 (Cd36)|12772 (Ccr2)|12827 (Col4a2)|13179 (Dcn)|13855 (Epn2)|16923 (Sh2b3)|17300 (Foxc1)|18787 (Serpine1)|20296 (Ccl2)|20416 (Shc1)|20692 (Sparc)|21825 (Thbs1)|21846 (Tie1)|21926 (Tnf)|23876 (Fbln5)|101401 (Adamts9)|192187 (Stab1)|240725 (Sulf1)|319197 (Gpr4)
darkorange	181	GO:0032602	chemokine production	GO.BP	1.10483393241845e-08	0.0114550065980291	8.7912560230461e-06	23	0.021780303030303	0.0055045871559633	3.95675505050505	1056	1056	0.219047619047619	105	chemokine production	13349 (Ackr1)|14042 (Ext1)|14727 (Lilrb4b)|14728 (Lilrb4a)|16007 (Ccn1)|16171 (Il17a)|16190 (Il4ra)|16193 (Il6)|16803 (Lbp)|17082 (Il1rl1)|19261 (Sirpa)|20311 (Cxcl5)|20583 (Snai2)|20963 (Syk)|21926 (Tnf)|22418 (Wnt5a)|54483 (Mefv)|58218 (Trem3)|63873 (Trpv4)|77125 (Il33)|171285 (Havcr2)|192656 (Ripk2)|332579 (Card9)
darkorange	182	GO:0032943	mononuclear cell proliferation	GO.BP	1.19131014974005e-08	0.0123515989373168	9.42150948689303e-06	43	0.040719696969697	0.0158322411533421	2.57194774734096	1056	1056	0.142384105960265	302	mononuclear cell proliferation	12053 (Bcl6)|12159 (Bmp4)|12182 (Bst1)|12477 (Ctla4)|12519 (Cd80)|12772 (Ccr2)|12977 (Csf1)|13136 (Cd55)|14130 (Fcgr2b)|14165 (Fgf10)|14360 (Fyn)|14609 (Gja1)|14727 (Lilrb4b)|14728 (Lilrb4a)|15976 (Ifnar2)|16000 (Igf1)|16153 (Il10)|16193 (Il6)|16409 (Itgam)|16858 (Lgals7)|17096 (Lyn)|17698 (Msn)|18173 (Slc11a1)|18439 (P2rx7)|20315 (Cxcl12)|20555 (Slfn1)|20963 (Syk)|21336 (Tacr1)|21813 (Tgfbr2)|21…
darkorange	183	GO:0071675	regulation of mononuclear cell migration	GO.BP	1.22138487631445e-08	0.0126634161084183	9.60805471048433e-06	24	0.0227272727272727	0.00597640891218873	3.80283094098884	1056	1056	0.210526315789474	114	regulation of mononuclear cell migration	11501 (Adam8)|12267 (C3ar1)|12273 (C5ar1)|12768 (Ccr1)|12772 (Ccr2)|12977 (Csf1)|14747 (Cmklr1)|17096 (Lyn)|17698 (Msn)|18787 (Serpine1)|19141 (Lgmn)|20293 (Ccl12)|20296 (Ccl2)|20306 (Ccl7)|20315 (Cxcl12)|21825 (Thbs1)|22418 (Wnt5a)|23892 (Grem1)|27226 (Pla2g7)|55985 (Cxcl13)|57781 (Cd200r1)|63873 (Trpv4)|76527 (Il34)|232983 (Cxcl17)
darkorange	184	GO:0002695	negative regulation of leukocyte activation	GO.BP	1.2573217984297e-08	0.013036012991863	9.86082677145458e-06	32	0.0303030303030303	0.00985583224115334	3.07462927143778	1056	1056	0.170212765957447	188	negative regulation of leukocyte activation	12053 (Bcl6)|12159 (Bmp4)|12477 (Ctla4)|12519 (Cd80)|12772 (Ccr2)|14130 (Fcgr2b)|14727 (Lilrb4b)|14728 (Lilrb4a)|15216 (Hfe)|15368 (Hmox1)|16153 (Il10)|16165 (Il13ra2)|16190 (Il4ra)|16768 (Lag3)|16858 (Lgals7)|16950 (Loxl3)|17096 (Lyn)|20377 (Sfrp1)|20555 (Slfn1)|26362 (Axl)|67742 (Samsn1)|74048 (Vsir)|93695 (Gpnmb)|110279 (Bcr)|171285 (Havcr2)|209558 (Enpp3)|217303 (Cd300a)|235587 (Parp3)|245126…
darkorange	185	BioSystems.REACTOME.R-MMU-373076	Class A/1 (Rhodopsin-like receptors) (REACTOME)	REACTOME	1.26343805741267e-08	0.0130994268542992	9.90130525646197e-06	35	0.0331439393939394	0.0114285714285714	2.9000946969697	1056	1056	0.160550458715596	218	Class A/1 (Rhodopsin-like receptors)	11542 (Adora3)|11555 (Adrb2)|12061 (Bdkrb1)|12062 (Bdkrb2)|12266 (C3)|12267 (C3ar1)|12273 (C5ar1)|12765 (Cxcr2)|12771 (Ccr3)|12778 (Ackr3)|13609 (S1pr1)|13611 (S1pr4)|13617 (Ednra)|13618 (Ednrb)|14062 (F2r)|14289 (Fpr2)|14293 (Fpr1)|14739 (S1pr2)|14825 (Cxcl1)|19156 (Psap)|19204 (Ptafr)|20311 (Cxcl5)|20315 (Cxcl12)|21336 (Tacr1)|23796 (Aplnr)|30878 (Apln)|55985 (Cxcl13)|66102 (Cxcl16)|80885 (Hcar…
darkorange	186	BioSystems.KEGG.mmu05323	Rheumatoid arthritis (KEGG)	KEGG	1.31917428886185e-08	0.0136773045608628	1.03302904538239e-05	19	0.0179924242424242	0.00387942332896461	4.63791205978706	1056	1056	0.256756756756757	74	Rheumatoid arthritis	12477 (Ctla4)|12519 (Cd80)|12977 (Csf1)|13038 (Ctsk)|15894 (Icam1)|16156 (Il11)|16171 (Il17a)|16193 (Il6)|17392 (Mmp3)|20293 (Ccl12)|20296 (Ccl2)|20302 (Ccl3)|20311 (Cxcl5)|20315 (Cxcl12)|21926 (Tnf)|21943 (Tnfsf11)|24099 (Tnfsf13b)|83430 (Il23a)|242341 (Atp6v0d2)
darkorange	187	GO:0050731	positive regulation of peptidyl-tyrosine phosphorylation	GO.BP	1.32046761744712e-08	0.0136907138951012	1.03326142604537e-05	30	0.0284090909090909	0.00885976408912189	3.2065290478752	1056	1056	0.177514792899408	169	positive regulation of peptidyl-tyrosine phosphorylation	11421 (Ace)|11477 (Acvr1)|11602 (Angpt4)|12223 (Btc)|12390 (Cav2)|12491 (Cd36)|12519 (Cd80)|13874 (Ereg)|14165 (Fgf10)|14178 (Fgf7)|14360 (Fyn)|15234 (Hgf)|15894 (Icam1)|16000 (Igf1)|16156 (Il11)|16193 (Il6)|16412 (Itgb1)|17096 (Lyn)|18613 (Pecam1)|20963 (Syk)|23892 (Grem1)|50490 (Nox4)|56620 (Clec4n)|67916 (Plpp3)|76527 (Il34)|83430 (Il23a)|192656 (Ripk2)|211323 (Nrg1)|233328 (Lrrk1)|320664 (Cas…
darkorange	188	BioSystems.REACTOME.R-MMU-372790	Signaling by GPCR (REACTOME)	REACTOME	1.33997160284493e-08	0.0138929327760244	1.04615457650786e-05	72	0.0681818181818182	0.0340235910878113	2.0039571368539	1056	1056	0.110939907550077	649	Signaling by GPCR	11513 (Adcy7)|11535 (Adm)|11542 (Adora3)|11555 (Adrb2)|12061 (Bdkrb1)|12062 (Bdkrb2)|12223 (Btc)|12266 (C3)|12267 (C3ar1)|12273 (C5ar1)|12310 (Calca)|12765 (Cxcr2)|12768 (Ccr1)|12771 (Ccr3)|12772 (Ccr2)|12774 (Ccr5)|12778 (Ackr3)|12983 (Csf2rb)|12984 (Csf2rb2)|13136 (Cd55)|13609 (S1pr1)|13611 (S1pr4)|13617 (Ednra)|13618 (Ednrb)|13874 (Ereg)|14062 (F2r)|14165 (Fgf10)|14173 (Fgf2)|14178 (Fgf7)|1428…
darkorange	189	MSigDB.MM3882	HALLMARK_COMPLEMENT (MSigDB)	MSigDB|MSigDB MH: NA	1.39094854054633e-08	0.0144214657442676	1.08269262344351e-05	31	0.0293560606060606	0.00938401048492792	3.12830645843914	1056	1056	0.173184357541899	179	HALLMARK_COMPLEMENT	16923 (Sh2b3)|13032 (Ctsc)|12870 (Cp)|67603 (Dusp6)|12628 (Cfh)|16193 (Il6)|108078 (Olr1)|12258 (Serping1)|12266 (C3)|12491 (Cd36)|12827 (Col4a2)|17386 (Mmp13)|27226 (Pla2g7)|13030 (Ctsb)|14066 (F3)|14268 (Fn1)|14360 (Fyn)|11747 (Anxa5)|14828 (Hspa5)|17096 (Lyn)|17381 (Mmp12)|17387 (Mmp14)|18132 (Notch4)|18787 (Serpine1)|18788 (Serpinb2)|18791 (Plat)|56193 (Plek)|19141 (Lgmn)|21857 (Timp1)|16409 …
darkorange	190	GO:2000181	negative regulation of blood vessel morphogenesis	GO.BP	1.61635013289895e-08	0.0167584474859069	1.24598122571799e-05	23	0.021780303030303	0.00560943643512451	3.88279701217785	1056	1056	0.214953271028037	107	negative regulation of blood vessel morphogenesis	11504 (Adamts1)|11555 (Adrb2)|11601 (Angpt2)|11602 (Angpt4)|12491 (Cd36)|12772 (Ccr2)|12827 (Col4a2)|13179 (Dcn)|13855 (Epn2)|16923 (Sh2b3)|17300 (Foxc1)|18787 (Serpine1)|20296 (Ccl2)|20416 (Shc1)|20692 (Sparc)|21825 (Thbs1)|21846 (Tie1)|21926 (Tnf)|23876 (Fbln5)|101401 (Adamts9)|192187 (Stab1)|240725 (Sulf1)|319197 (Gpr4)
darkorange	191	GO:0045670	regulation of osteoclast differentiation	GO.BP	1.67595362723001e-08	0.0173764212834109	1.28542767405034e-05	19	0.0179924242424242	0.00393184796854522	4.57607323232323	1056	1056	0.253333333333333	75	regulation of osteoclast differentiation	11501 (Adam8)|12310 (Calca)|12768 (Ccr1)|12977 (Csf1)|14118 (Fbn1)|14727 (Lilrb4b)|14728 (Lilrb4a)|16171 (Il17a)|16658 (Mafb)|18383 (Tnfrsf11b)|20302 (Ccl3)|20377 (Sfrp1)|21926 (Tnf)|21930 (Tnfaip6)|21943 (Tnfsf11)|72828 (Ubash3b)|74614 (Ocstamp)|83430 (Il23a)|238377 (Gpr68)
darkorange	192	BioSystems.REACTOME.R-MMU-202733	Cell surface interactions at the vascular wall (REACTOME)	REACTOME	1.73518456986174e-08	0.0179905324350921	1.32869515768775e-05	22	0.0208333333333333	0.00519003931847969	4.01409932659933	1056	1056	0.222222222222222	99	Cell surface interactions at the vascular wall	11601 (Angpt2)|11602 (Angpt4)|13449 (Dok2)|14268 (Fn1)|14360 (Fyn)|16409 (Itgam)|16412 (Itgb1)|17096 (Lyn)|19124 (Procr)|19128 (Pros1)|19261 (Sirpa)|20339 (Sele)|20343 (Sell)|20344 (Selp)|20416 (Shc1)|21824 (Thbd)|26570 (Slc7a11)|69524 (Esam)|108078 (Olr1)|320832 (Sirpb1a)|668101 (Sirpb1b)|100038947 (Sirpb1c)
darkorange	193	GO:0046651	lymphocyte proliferation	GO.BP	1.76395605670096e-08	0.0182888375123601	1.34972970570923e-05	42	0.0397727272727273	0.0154652686762779	2.57174499229584	1056	1056	0.142372881355932	295	lymphocyte proliferation	12053 (Bcl6)|12159 (Bmp4)|12182 (Bst1)|12477 (Ctla4)|12519 (Cd80)|12772 (Ccr2)|13136 (Cd55)|14130 (Fcgr2b)|14165 (Fgf10)|14360 (Fyn)|14609 (Gja1)|14727 (Lilrb4b)|14728 (Lilrb4a)|15976 (Ifnar2)|16000 (Igf1)|16153 (Il10)|16193 (Il6)|16409 (Itgam)|16858 (Lgals7)|17096 (Lyn)|17698 (Msn)|18173 (Slc11a1)|18439 (P2rx7)|20315 (Cxcl12)|20555 (Slfn1)|20963 (Syk)|21336 (Tacr1)|21813 (Tgfbr2)|21938 (Tnfrsf1b…
darkorange	194	BioSystems.REACTOME.R-MMU-1280215	Cytokine Signaling in Immune system (REACTOME)	REACTOME	1.79107827184097e-08	0.0185700428087089	1.36544432416977e-05	54	0.0511363636363636	0.0226474442988204	2.25793087121212	1056	1056	0.125	432	Cytokine Signaling in Immune system	12223 (Btc)|12702 (Socs3)|12983 (Csf2rb)|12984 (Csf2rb2)|12986 (Csf3r)|13874 (Ereg)|14165 (Fgf10)|14173 (Fgf2)|14178 (Fgf7)|14360 (Fyn)|15234 (Hgf)|15976 (Ifnar2)|16153 (Il10)|16156 (Il11)|16165 (Il13ra2)|16171 (Il17a)|16174 (Il18rap)|16177 (Il1r1)|16190 (Il4ra)|16193 (Il6)|16706 (Ksr1)|17082 (Il1rl1)|17096 (Lyn)|18383 (Tnfrsf11b)|18414 (Osmr)|18596 (Pdgfrb)|19414 (Rasa3)|20416 (Shc1)|20848 (Stat…
darkorange	195	GO:0002673	regulation of acute inflammatory response	GO.BP	1.79711312206379e-08	0.0186326126186072	1.36903839960376e-05	15	0.0142045454545455	0.00246395806028834	5.76492988394584	1056	1056	0.319148936170213	47	regulation of acute inflammatory response	11501 (Adam8)|11690 (Alox5ap)|12266 (C3)|12774 (Ccr5)|13618 (Ednrb)|14129 (Fcgr1)|14130 (Fcgr2b)|14131 (Fcgr3)|15442 (Hpse)|16193 (Il6)|19225 (Ptgs2)|21926 (Tnf)|21943 (Tnfsf11)|64292 (Ptges)|216799 (Nlrp3)
darkorange	196	GO:2001237	negative regulation of extrinsic apoptotic signaling pathway	GO.BP	1.79897830543333e-08	0.0186519509889972	1.3694530828926e-05	21	0.0198863636363636	0.00477064220183486	4.16848776223776	1056	1056	0.230769230769231	91	negative regulation of extrinsic apoptotic signaling pathway	11477 (Acvr1)|11835 (Ar)|12159 (Bmp4)|13132 (Dab2)|14051 (Eya4)|14165 (Fgf10)|14360 (Fyn)|15234 (Hgf)|15368 (Hmox1)|15894 (Icam1)|16000 (Igf1)|18787 (Serpine1)|20319 (Sfrp2)|20583 (Snai2)|21926 (Tnf)|22163 (Tnfrsf4)|22601 (Yap1)|79202 (Tnfrsf22)|211323 (Nrg1)|329244 (Il19)|414801 (Itprip)
darkorange	197	GO:0042098	T cell proliferation	GO.BP	1.80985435418526e-08	0.0187647147325412	1.37672155044323e-05	35	0.0331439393939394	0.0115858453473132	2.86072689565337	1056	1056	0.158371040723982	221	T cell proliferation	12053 (Bcl6)|12159 (Bmp4)|12477 (Ctla4)|12519 (Cd80)|12772 (Ccr2)|13136 (Cd55)|14360 (Fyn)|14609 (Gja1)|14727 (Lilrb4b)|14728 (Lilrb4a)|15976 (Ifnar2)|16000 (Igf1)|16193 (Il6)|16409 (Itgam)|16858 (Lgals7)|17698 (Msn)|18173 (Slc11a1)|18439 (P2rx7)|20315 (Cxcl12)|20555 (Slfn1)|20963 (Syk)|21813 (Tgfbr2)|21938 (Tnfrsf1b)|21942 (Tnfrsf9)|22163 (Tnfrsf4)|22329 (Vcam1)|24099 (Tnfsf13b)|51797 (Ctps)|740…
darkorange	198	GO:1902107	positive regulation of leukocyte differentiation	GO.BP	1.86274151639251e-08	0.0193130530612789	1.40765692866464e-05	32	0.0303030303030303	0.0100131061598951	3.02633666508012	1056	1056	0.167539267015707	191	positive regulation of leukocyte differentiation	11501 (Adam8)|12053 (Bcl6)|12310 (Calca)|12768 (Ccr1)|12772 (Ccr2)|12977 (Csf1)|14727 (Lilrb4b)|14728 (Lilrb4a)|15519 (Hsp90aa1)|16153 (Il10)|16171 (Il17a)|16190 (Il4ra)|16193 (Il6)|16409 (Itgam)|17387 (Mmp14)|20302 (Ccl3)|20963 (Syk)|21813 (Tgfbr2)|21926 (Tnf)|21943 (Tnfsf11)|26362 (Axl)|72057 (Phf10)|74048 (Vsir)|74614 (Ocstamp)|76527 (Il34)|83430 (Il23a)|104709 (Pik3r6)|107527 (Il1rl2)|192656 …
darkorange	199	GO:1903708	positive regulation of hemopoiesis	GO.BP	1.86274151639251e-08	0.0193130530612789	1.40765692866464e-05	32	0.0303030303030303	0.0100131061598951	3.02633666508012	1056	1056	0.167539267015707	191	positive regulation of hemopoiesis	11501 (Adam8)|12053 (Bcl6)|12310 (Calca)|12768 (Ccr1)|12772 (Ccr2)|12977 (Csf1)|14727 (Lilrb4b)|14728 (Lilrb4a)|15519 (Hsp90aa1)|16153 (Il10)|16171 (Il17a)|16190 (Il4ra)|16193 (Il6)|16409 (Itgam)|17387 (Mmp14)|20302 (Ccl3)|20963 (Syk)|21813 (Tgfbr2)|21926 (Tnf)|21943 (Tnfsf11)|26362 (Axl)|72057 (Phf10)|74048 (Vsir)|74614 (Ocstamp)|76527 (Il34)|83430 (Il23a)|104709 (Pik3r6)|107527 (Il1rl2)|192656 …
darkorange	200	GO:1901343	negative regulation of vasculature development	GO.BP	1.94758540848449e-08	0.0201927213219999	1.46749428212209e-05	23	0.021780303030303	0.00566186107470511	3.84684518799102	1056	1056	0.212962962962963	108	negative regulation of vasculature development	11504 (Adamts1)|11555 (Adrb2)|11601 (Angpt2)|11602 (Angpt4)|12491 (Cd36)|12772 (Ccr2)|12827 (Col4a2)|13179 (Dcn)|13855 (Epn2)|16923 (Sh2b3)|17300 (Foxc1)|18787 (Serpine1)|20296 (Ccl2)|20416 (Shc1)|20692 (Sparc)|21825 (Thbs1)|21846 (Tie1)|21926 (Tnf)|23876 (Fbln5)|101401 (Adamts9)|192187 (Stab1)|240725 (Sulf1)|319197 (Gpr4)
darkorange	201	GO:0045123	cellular extravasation	GO.BP	2.11977822938422e-08	0.021978030264514	1.58686139093964e-05	19	0.0179924242424242	0.00398427260812582	4.51586174242424	1056	1056	0.25	76	cellular extravasation	11501 (Adam8)|12772 (Ccr2)|14042 (Ext1)|15894 (Icam1)|16177 (Il1r1)|16409 (Itgam)|16412 (Itgb1)|18613 (Pecam1)|19204 (Ptafr)|19261 (Sirpa)|20296 (Ccl2)|20315 (Cxcl12)|20339 (Sele)|20343 (Sell)|20344 (Selp)|21926 (Tnf)|22329 (Vcam1)|58218 (Trem3)|110279 (Bcr)
darkorange	202	GO:0006898	receptor-mediated endocytosis	GO.BP	2.1942411520891e-08	0.0227500678041519	1.63905387637982e-05	38	0.0359848484848485	0.0133158584534731	2.70240545215939	1056	1056	0.149606299212598	254	receptor-mediated endocytosis	11535 (Adm)|11555 (Adrb2)|12266 (C3)|12310 (Calca)|12390 (Cav2)|12491 (Cd36)|12765 (Cxcr2)|12778 (Ackr3)|13132 (Dab2)|14129 (Fcgr1)|14130 (Fcgr2b)|14727 (Lilrb4b)|14728 (Lilrb4a)|15216 (Hfe)|15442 (Hpse)|16409 (Itgam)|16412 (Itgb1)|17533 (Mrc1)|18779 (Pla2r1)|18787 (Serpine1)|18806 (Pld2)|19707 (Reps1)|20288 (Msr1)|20339 (Sele)|20379 (Sfrp4)|20963 (Syk)|21813 (Tgfbr2)|23892 (Grem1)|30878 (Apln)|6…
darkorange	203	GO:0050819	negative regulation of coagulation	GO.BP	2.4809220580748e-08	0.0257223983718842	1.83207965611711e-05	15	0.0142045454545455	0.00251638269986894	5.6448271780303	1056	1056	0.3125	48	negative regulation of coagulation	11555 (Adrb2)|11747 (Anxa5)|12258 (Serping1)|12490 (Cd34)|16923 (Sh2b3)|18787 (Serpine1)|18791 (Plat)|18792 (Plau)|19124 (Procr)|19128 (Pros1)|21824 (Thbd)|21825 (Thbs1)|56745 (C1qtnf1)|72828 (Ubash3b)|385643 (Kng2)
darkorange	204	GO:0007160	cell-matrix adhesion	GO.BP	2.57292668284281e-08	0.0266763096818489	1.89327960836401e-05	35	0.0331439393939394	0.011743119266055	2.82241358901515	1056	1056	0.15625	224	cell-matrix adhesion	11482 (Acvrl1)|11501 (Adam8)|12053 (Bcl6)|12182 (Bst1)|12490 (Cd34)|12491 (Cd36)|12825 (Col3a1)|12977 (Csf1)|14268 (Fn1)|15442 (Hpse)|16409 (Itgam)|16412 (Itgb1)|17381 (Mmp12)|17387 (Mmp14)|18073 (Nid1)|18074 (Nid2)|18613 (Pecam1)|18787 (Serpine1)|18792 (Plau)|19261 (Sirpa)|21825 (Thbs1)|22329 (Vcam1)|23892 (Grem1)|53867 (Col5a3)|58859 (Efemp2)|101401 (Adamts9)|109711 (Actn1)|110279 (Bcr)|195209 …
darkorange	205	BioSystems.KEGG.mmu04510	Focal adhesion (KEGG)	KEGG	2.73382996278154e-08	0.0283445677605161	2.00456631969703e-05	32	0.0303030303030303	0.010170380078637	2.9795376444861	1056	1056	0.164948453608247	194	Focal adhesion	12390 (Cav2)|12826 (Col4a1)|12827 (Col4a2)|12833 (Col6a1)|12834 (Col6a2)|12835 (Col6a3)|12842 (Col1a1)|12843 (Col1a2)|14205 (Vegfd)|14268 (Fn1)|14360 (Fyn)|15234 (Hgf)|16000 (Igf1)|16412 (Itgb1)|16772 (Lama1)|16773 (Lama2)|16775 (Lama4)|16776 (Lama5)|16777 (Lamb1)|18596 (Pdgfrb)|18654 (Pgf)|20416 (Shc1)|21825 (Thbs1)|21827 (Thbs3)|22341 (Vegfc)|22371 (Vwf)|107746 (Rapgef1)|109711 (Actn1)|170736 (…
darkorange	206	MSigDB.MM15978	WP_BURN_WOUND_HEALING (MSigDB)	MSigDB|MSigDB M2: NA|MSigDB M2: NA - CP:WIKIPATHWAYS	2.87912495164499e-08	0.0298509978286514	2.09480686516852e-05	10	0.00946969696969697	0.00104849279161206	9.03172348484849	1056	1056	0.5	20	WP_BURN_WOUND_HEALING	14173 (Fgf2)|18127 (Nos3)|16772 (Lama1)|20296 (Ccl2)|21926 (Tnf)|16193 (Il6)|14609 (Gja1)|18613 (Pecam1)|216799 (Nlrp3)|12842 (Col1a1)
darkorange	207	GO:0061045	negative regulation of wound healing	GO.BP	3.0928637778636e-08	0.032067059077992	2.23619658842343e-05	18	0.0170454545454545	0.0036697247706422	4.64488636363636	1056	1056	0.257142857142857	70	negative regulation of wound healing	11555 (Adrb2)|11747 (Anxa5)|12258 (Serping1)|12490 (Cd34)|14173 (Fgf2)|14609 (Gja1)|16923 (Sh2b3)|18787 (Serpine1)|18791 (Plat)|18792 (Plau)|19128 (Pros1)|21824 (Thbd)|21825 (Thbs1)|21926 (Tnf)|56745 (C1qtnf1)|72828 (Ubash3b)|208177 (Phldb2)|385643 (Kng2)
darkorange	208	MSigDB.MM15954	WP_SPINAL_CORD_INJURY (MSigDB)	MSigDB|MSigDB M2: NA|MSigDB M2: NA - CP:WIKIPATHWAYS	3.30801573833266e-08	0.0342977718162921	2.38013683666149e-05	21	0.0198863636363636	0.00492791612057667	4.03545091876209	1056	1056	0.223404255319149	94	WP_SPINAL_CORD_INJURY	20296 (Ccl2)|22352 (Vim)|16193 (Il6)|24099 (Tnfsf13b)|20344 (Selp)|259277 (Klk8)|16177 (Il1r1)|21926 (Tnf)|17381 (Mmp12)|12772 (Ccr2)|20564 (Slit3)|15370 (Nr4a1)|15894 (Icam1)|12826 (Col4a1)|14609 (Gja1)|14130 (Fcgr2b)|11829 (Aqp4)|18733 (Pirb)|14825 (Cxcl1)|50490 (Nox4)|21336 (Tacr1)
darkorange	209	GO:0002456	T cell mediated immunity	GO.BP	4.13926310781719e-08	0.0429162110428973	2.91748545498962e-05	24	0.0227272727272727	0.00634338138925295	3.5828324567994	1056	1056	0.198347107438017	121	T cell mediated immunity	12772 (Ccr2)|13032 (Ctsc)|13136 (Cd55)|14727 (Lilrb4b)|14728 (Lilrb4a)|14997 (H2-M9)|15216 (Hfe)|15894 (Icam1)|16174 (Il18rap)|16177 (Il1r1)|16193 (Il6)|18173 (Slc11a1)|18439 (P2rx7)|20723 (Serpinb9)|21938 (Tnfrsf1b)|52118 (Pvr)|74048 (Vsir)|74732 (Stx11)|76438 (Rftn1)|83430 (Il23a)|214855 (Arid5a)|216799 (Nlrp3)|223601 (Cyrib)|224840 (Treml4)
darkorange	210	GO:0002366	leukocyte activation involved in immune response	GO.BP	4.14891920486911e-08	0.0430163262296193	2.92230477103392e-05	38	0.0359848484848485	0.0136304062909567	2.64004224941725	1056	1056	0.146153846153846	260	leukocyte activation involved in immune response	11542 (Adora3)|12053 (Bcl6)|12772 (Ccr2)|14126 (Ms4a2)|14461 (Gata2)|14728 (Lilrb4a)|15368 (Hmox1)|15894 (Icam1)|16153 (Il10)|16165 (Il13ra2)|16190 (Il4ra)|16193 (Il6)|16409 (Itgam)|16803 (Lbp)|16950 (Loxl3)|17096 (Lyn)|17305 (Mfng)|17474 (Clec4d)|18173 (Slc11a1)|18806 (Pld2)|19204 (Ptafr)|20442 (St3gal1)|20848 (Stat3)|20963 (Syk)|26903 (Dysf)|53314 (Batf)|74732 (Stx11)|77125 (Il33)|83430 (Il23a)…
darkorange	211	BioSystems.REACTOME.R-MMU-500792	GPCR ligand binding (REACTOME)	REACTOME	4.23074855754393e-08	0.0438647395045	2.97589820247626e-05	39	0.0369318181818182	0.0142070773263434	2.59953664877558	1056	1056	0.143911439114391	271	GPCR ligand binding	11535 (Adm)|11542 (Adora3)|11555 (Adrb2)|12061 (Bdkrb1)|12062 (Bdkrb2)|12266 (C3)|12267 (C3ar1)|12273 (C5ar1)|12310 (Calca)|12765 (Cxcr2)|12771 (Ccr3)|12778 (Ackr3)|13136 (Cd55)|13609 (S1pr1)|13611 (S1pr4)|13617 (Ednra)|13618 (Ednrb)|14062 (F2r)|14289 (Fpr2)|14293 (Fpr1)|14739 (S1pr2)|14825 (Cxcl1)|19156 (Psap)|19204 (Ptafr)|20311 (Cxcl5)|20315 (Cxcl12)|21336 (Tacr1)|23796 (Aplnr)|30878 (Apln)|55…
darkorange	212	GO:0061756	leukocyte adhesion to vascular endothelial cell	GO.BP	4.60116323963829e-08	0.047705228561629	3.21680570206534e-05	15	0.0142045454545455	0.00262123197903014	5.41903409090909	1056	1056	0.3	50	leukocyte adhesion to vascular endothelial cell	12772 (Ccr2)|14042 (Ext1)|15894 (Icam1)|16193 (Il6)|16409 (Itgam)|16412 (Itgb1)|19204 (Ptafr)|20315 (Cxcl12)|20339 (Sele)|20343 (Sell)|20344 (Selp)|21926 (Tnf)|22329 (Vcam1)|23871 (Ets1)|76905 (Lrg1)
darkorange	213	GO:0045667	regulation of osteoblast differentiation	GO.BP	4.70167656942702e-08	0.0487473588059449	3.28486245323079e-05	26	0.0246212121212121	0.0073394495412844	3.35464015151515	1056	1056	0.185714285714286	140	regulation of osteoblast differentiation	11477 (Acvr1)|12159 (Bmp4)|12393 (Runx2)|12667 (Chrd)|14173 (Fgf2)|15951 (Ifi204)|16000 (Igf1)|16007 (Ccn1)|16011 (Igfbp5)|16193 (Il6)|18018 (Nfatc1)|20319 (Sfrp2)|20377 (Sfrp1)|20583 (Snai2)|21926 (Tnf)|21930 (Tnfaip6)|22341 (Vegfc)|22402 (Ccn4)|22601 (Yap1)|23892 (Grem1)|64075 (Smoc1)|64654 (Fgf23)|97064 (Wwtr1)|231633 (Tmem119)|268935 (Scube3)|329278 (Tnn)
darkorange	214	GO:0060840	artery development	GO.BP	4.77106792906752e-08	0.0494668139740064	3.33109858410818e-05	23	0.021780303030303	0.00592398427260813	3.67663079914186	1056	1056	0.20353982300885	113	artery development	11482 (Acvrl1)|12159 (Bmp4)|12667 (Chrd)|12825 (Col3a1)|13617 (Ednra)|13654 (Egr2)|13805 (Eng)|14230 (Fkbp10)|14613 (Gja5)|16576 (Kif7)|16948 (Lox)|17300 (Foxc1)|18131 (Notch3)|18132 (Notch4)|18596 (Pdgfrb)|18933 (Prrx1)|20204 (Prrx2)|21385 (Tbx2)|23796 (Aplnr)|24069 (Sufu)|58859 (Efemp2)|67784 (Plxnd1)|101401 (Adamts9)
darkorange	215	GO:0070664	negative regulation of leukocyte proliferation	GO.BP	4.89012857323567e-08	0.0507012442575933	3.40963310407487e-05	21	0.0198863636363636	0.00503276539973788	3.95137902462121	1056	1056	0.21875	96	negative regulation of leukocyte proliferation	12053 (Bcl6)|12159 (Bmp4)|12477 (Ctla4)|12519 (Cd80)|14130 (Fcgr2b)|14727 (Lilrb4b)|14728 (Lilrb4a)|16153 (Il10)|16858 (Lgals7)|17096 (Lyn)|20293 (Ccl12)|20555 (Slfn1)|23892 (Grem1)|74048 (Vsir)|77125 (Il33)|93695 (Gpnmb)|171285 (Havcr2)|209558 (Enpp3)|217303 (Cd300a)|245126 (Tarm1)|434215 (Lrrc32)
darkorange	216	BioSystems.REACTOME.R-MMU-3000157	Laminin interactions (REACTOME)	REACTOME	5.22347014819548e-08	0.0541573563741026	3.62984962292913e-05	10	0.00946969696969697	0.00110091743119266	8.60164141414141	1056	1056	0.476190476190476	21	Laminin interactions	12822 (Col18a1)|16412 (Itgb1)|16772 (Lama1)|16773 (Lama2)|16775 (Lama4)|16776 (Lama5)|16777 (Lamb1)|18073 (Nid1)|18074 (Nid2)|226519 (Lamc1)
darkorange	217	GO:0002573	myeloid leukocyte differentiation	GO.BP	5.35141761739902e-08	0.0554839259706024	3.71129939602692e-05	34	0.0321969696969697	0.0115334207077326	2.79162362258953	1056	1056	0.154545454545455	220	myeloid leukocyte differentiation	11501 (Adam8)|12159 (Bmp4)|12310 (Calca)|12768 (Ccr1)|12977 (Csf1)|14118 (Fbn1)|14461 (Gata2)|14727 (Lilrb4b)|14728 (Lilrb4a)|15951 (Ifi204)|16171 (Il17a)|16409 (Itgam)|16658 (Mafb)|17096 (Lyn)|18018 (Nfatc1)|18383 (Tnfrsf11b)|18733 (Pirb)|20302 (Ccl3)|20377 (Sfrp1)|21813 (Tgfbr2)|21926 (Tnf)|21930 (Tnfaip6)|21943 (Tnfsf11)|22402 (Ccn4)|53314 (Batf)|72828 (Ubash3b)|74614 (Ocstamp)|76527 (Il34)|83…
darkorange	218	GO:0018108	peptidyl-tyrosine phosphorylation	GO.BP	5.6966976249625e-08	0.0590638167114211	3.93234465455534e-05	41	0.0388257575757576	0.0155176933158585	2.50203150593776	1056	1056	0.138513513513514	296	peptidyl-tyrosine phosphorylation	11421 (Ace)|11477 (Acvr1)|11602 (Angpt4)|12182 (Bst1)|12223 (Btc)|12390 (Cav2)|12491 (Cd36)|12519 (Cd80)|12702 (Socs3)|13874 (Ereg)|14165 (Fgf10)|14178 (Fgf7)|14360 (Fyn)|14727 (Lilrb4b)|14728 (Lilrb4a)|15234 (Hgf)|15894 (Icam1)|16000 (Igf1)|16156 (Il11)|16193 (Il6)|16412 (Itgb1)|16923 (Sh2b3)|17096 (Lyn)|18596 (Pdgfrb)|18613 (Pecam1)|20319 (Sfrp2)|20377 (Sfrp1)|20963 (Syk)|23892 (Grem1)|24056 (S…
darkorange	219	GO:0045861	negative regulation of proteolysis	GO.BP	5.6966976249625e-08	0.0590638167114211	3.93234465455534e-05	41	0.0388257575757576	0.0155176933158585	2.50203150593776	1056	1056	0.138513513513514	296	negative regulation of proteolysis	12047 (Bcl2a1d)|12258 (Serping1)|12406 (Serpinh1)|13030 (Ctsb)|15216 (Hfe)|15234 (Hgf)|15370 (Nr4a1)|15951 (Ifi204)|16000 (Igf1)|16153 (Il10)|16193 (Il6)|16625 (Serpina3c)|18049 (Ngf)|18787 (Serpine1)|18788 (Serpinb2)|18791 (Plat)|18792 (Plau)|19225 (Ptgs2)|19703 (Renbp)|20319 (Sfrp2)|20708 (Serpinb6b)|20715 (Serpina3g)|20716 (Serpina3n)|20723 (Serpinb9)|20725 (Serpinb8)|21825 (Thbs1)|21857 (Timp…
darkorange	220	GO:0001974	blood vessel remodeling	GO.BP	6.1867188567066e-08	0.0641443960438425	4.23395353424703e-05	15	0.0142045454545455	0.00267365661861075	5.31277852049911	1056	1056	0.294117647058824	51	blood vessel remodeling	11482 (Acvrl1)|11601 (Angpt2)|12772 (Ccr2)|13617 (Ednra)|13717 (Eln)|14042 (Ext1)|14165 (Fgf10)|14609 (Gja1)|16000 (Igf1)|17300 (Foxc1)|18127 (Nos3)|21814 (Tgfbr3)|26362 (Axl)|72780 (Rspo3)|110279 (Bcr)
darkorange	221	GO:0002263	cell activation involved in immune response	GO.BP	6.26111462814222e-08	0.0649157373537488	4.27921801936379e-05	38	0.0359848484848485	0.0138401048492792	2.60004160927456	1056	1056	0.143939393939394	264	cell activation involved in immune response	11542 (Adora3)|12053 (Bcl6)|12772 (Ccr2)|14126 (Ms4a2)|14461 (Gata2)|14728 (Lilrb4a)|15368 (Hmox1)|15894 (Icam1)|16153 (Il10)|16165 (Il13ra2)|16190 (Il4ra)|16193 (Il6)|16409 (Itgam)|16803 (Lbp)|16950 (Loxl3)|17096 (Lyn)|17305 (Mfng)|17474 (Clec4d)|18173 (Slc11a1)|18806 (Pld2)|19204 (Ptafr)|20442 (St3gal1)|20848 (Stat3)|20963 (Syk)|26903 (Dysf)|53314 (Batf)|74732 (Stx11)|77125 (Il33)|83430 (Il23a)…
darkorange	222	GO:0097191	extrinsic apoptotic signaling pathway	GO.BP	6.71125622698031e-08	0.06958284146183	4.56580324552691e-05	34	0.0321969696969697	0.0116382699868938	2.76647386022386	1056	1056	0.153153153153153	222	extrinsic apoptotic signaling pathway	11477 (Acvr1)|11835 (Ar)|12044 (Bcl2a1a)|12045 (Bcl2a1b)|12047 (Bcl2a1d)|12159 (Bmp4)|13132 (Dab2)|14051 (Eya4)|14165 (Fgf10)|14360 (Fyn)|15234 (Hgf)|15368 (Hmox1)|15894 (Icam1)|16000 (Igf1)|16323 (Inhba)|18049 (Ngf)|18439 (P2rx7)|18787 (Serpine1)|20319 (Sfrp2)|20377 (Sfrp1)|20583 (Snai2)|21825 (Thbs1)|21926 (Tnf)|21938 (Tnfrsf1b)|22163 (Tnfrsf4)|22601 (Yap1)|29810 (Bag3)|77125 (Il33)|79202 (Tnfr…
darkorange	223	GO:0001776	leukocyte homeostasis	GO.BP	6.7698783551646e-08	0.070190640376615	4.59964877959469e-05	24	0.0227272727272727	0.00650065530799476	3.49615102639296	1056	1056	0.193548387096774	124	leukocyte homeostasis	12044 (Bcl2a1a)|12628 (Cfh)|12765 (Cxcr2)|12772 (Ccr2)|12977 (Csf1)|14062 (F2r)|14130 (Fcgr2b)|14605 (Tsc22d3)|14728 (Lilrb4a)|16193 (Il6)|16409 (Itgam)|16923 (Sh2b3)|17096 (Lyn)|18439 (P2rx7)|18578 (Pde4b)|18733 (Pirb)|20296 (Ccl2)|20311 (Cxcl5)|22163 (Tnfrsf4)|24099 (Tnfsf13b)|26362 (Axl)|26570 (Slc7a11)|317757 (Gimap5)|381560 (Xkr8)
darkorange	224	GO:0018212	peptidyl-tyrosine modification	GO.BP	6.88532722762224e-08	0.0713876235221656	4.66281015820808e-05	41	0.0388257575757576	0.0156225425950197	2.48523934817978	1056	1056	0.13758389261745	298	peptidyl-tyrosine modification	11421 (Ace)|11477 (Acvr1)|11602 (Angpt4)|12182 (Bst1)|12223 (Btc)|12390 (Cav2)|12491 (Cd36)|12519 (Cd80)|12702 (Socs3)|13874 (Ereg)|14165 (Fgf10)|14178 (Fgf7)|14360 (Fyn)|14727 (Lilrb4b)|14728 (Lilrb4a)|15234 (Hgf)|15894 (Icam1)|16000 (Igf1)|16156 (Il11)|16193 (Il6)|16412 (Itgb1)|16923 (Sh2b3)|17096 (Lyn)|18596 (Pdgfrb)|18613 (Pecam1)|20319 (Sfrp2)|20377 (Sfrp1)|20963 (Syk)|23892 (Grem1)|24056 (S…
darkorange	225	GO:0002701	negative regulation of production of molecular mediator of immune response	GO.BP	7.74166985140383e-08	0.080266252352943	5.20196061911491e-05	14	0.0132575757575758	0.00235910878112713	5.61973905723906	1056	1056	0.311111111111111	45	negative regulation of production of molecular mediator of immune response	12053 (Bcl6)|14130 (Fcgr2b)|14727 (Lilrb4b)|14728 (Lilrb4a)|15216 (Hfe)|15368 (Hmox1)|16153 (Il10)|16165 (Il13ra2)|21926 (Tnf)|26362 (Axl)|73914 (Irak3)|74048 (Vsir)|77125 (Il33)|235587 (Parp3)
darkorange	226	GO:0030278	regulation of ossification	GO.BP	7.94543599265606e-08	0.0823789160067375	5.32851979345003e-05	24	0.0227272727272727	0.00655307994757536	3.46818181818182	1056	1056	0.192	125	regulation of ossification	11477 (Acvr1)|11555 (Adrb2)|12159 (Bmp4)|12310 (Calca)|12393 (Runx2)|12768 (Ccr1)|12977 (Csf1)|13609 (S1pr1)|13654 (Egr2)|14609 (Gja1)|16007 (Ccn1)|17313 (Mgp)|18022 (Nfe2)|18439 (P2rx7)|19073 (Srgn)|20377 (Sfrp1)|21336 (Tacr1)|22418 (Wnt5a)|23892 (Grem1)|23967 (Osr1)|56401 (P3h1)|64654 (Fgf23)|231633 (Tmem119)|269941 (Chsy1)
darkorange	227	MSigDB.MM3866	HALLMARK_IL6_JAK_STAT3_SIGNALING (MSigDB)	MSigDB|MSigDB MH: NA	7.96165112909229e-08	0.0825470358385192	5.33594284670454e-05	19	0.0179924242424242	0.00429882044560944	4.18543283444198	1056	1056	0.231707317073171	82	HALLMARK_IL6_JAK_STAT3_SIGNALING	232345 (A2m)|15368 (Hmox1)|16193 (Il6)|20848 (Stat3)|21926 (Tnf)|18414 (Osmr)|11482 (Acvrl1)|12491 (Cd36)|26410 (Map3k8)|16190 (Il4ra)|12768 (Ccr1)|12977 (Csf1)|12986 (Csf3r)|16177 (Il1r1)|16847 (Lepr)|20306 (Ccl7)|21938 (Tnfrsf1b)|12702 (Socs3)|55985 (Cxcl13)
darkorange	228	GO:0001906	cell killing	GO.BP	8.50756899071171e-08	0.0882071559012182	5.67248591004619e-05	30	0.0284090909090909	0.00959370904325033	2.96122081470442	1056	1056	0.163934426229508	183	cell killing	12266 (C3)|12628 (Cfh)|13032 (Ctsc)|13136 (Cd55)|14129 (Fcgr1)|14131 (Fcgr3)|14825 (Cxcl1)|14997 (H2-M9)|16174 (Il18rap)|16409 (Itgam)|16768 (Lag3)|17105 (Lyz2)|18439 (P2rx7)|20293 (Ccl12)|20296 (Ccl2)|20311 (Cxcl5)|20315 (Cxcl12)|20723 (Serpinb9)|20963 (Syk)|52118 (Pvr)|55985 (Cxcl13)|56554 (Raet1d)|58218 (Trem3)|74732 (Stx11)|83430 (Il23a)|104709 (Pik3r6)|171285 (Havcr2)|223601 (Cyrib)|317757 (…
darkorange	229	GO:0032642	regulation of chemokine production	GO.BP	8.60301343659484e-08	0.0891967315516903	5.72875604057099e-05	21	0.0198863636363636	0.00519003931847969	3.83164026629936	1056	1056	0.212121212121212	99	regulation of chemokine production	13349 (Ackr1)|14727 (Lilrb4b)|14728 (Lilrb4a)|16007 (Ccn1)|16171 (Il17a)|16190 (Il4ra)|16193 (Il6)|16803 (Lbp)|17082 (Il1rl1)|19261 (Sirpa)|20311 (Cxcl5)|20583 (Snai2)|20963 (Syk)|21926 (Tnf)|22418 (Wnt5a)|54483 (Mefv)|63873 (Trpv4)|77125 (Il33)|171285 (Havcr2)|192656 (Ripk2)|332579 (Card9)
darkorange	230	GO:0030316	osteoclast differentiation	GO.BP	9.16228932074577e-08	0.0949953486606378	6.07387139773899e-05	22	0.0208333333333333	0.00566186107470511	3.67959104938272	1056	1056	0.203703703703704	108	osteoclast differentiation	11501 (Adam8)|12310 (Calca)|12768 (Ccr1)|12977 (Csf1)|14118 (Fbn1)|14727 (Lilrb4b)|14728 (Lilrb4a)|16171 (Il17a)|16658 (Mafb)|18018 (Nfatc1)|18383 (Tnfrsf11b)|20302 (Ccl3)|20377 (Sfrp1)|21926 (Tnf)|21930 (Tnfaip6)|21943 (Tnfsf11)|22402 (Ccn4)|72828 (Ubash3b)|74614 (Ocstamp)|83430 (Il23a)|233328 (Lrrk1)|238377 (Gpr68)
darkorange	231	GO:0051346	negative regulation of hydrolase activity	GO.BP	9.99460172996156e-08	0.10362483030438	6.59610632109356e-05	41	0.0388257575757576	0.0158322411533421	2.45232227072045	1056	1056	0.135761589403974	302	negative regulation of hydrolase activity	12047 (Bcl2a1d)|12258 (Serping1)|12406 (Serpinh1)|13030 (Ctsb)|15234 (Hgf)|15370 (Nr4a1)|15951 (Ifi204)|16000 (Igf1)|16193 (Il6)|16625 (Serpina3c)|16847 (Lepr)|18049 (Ngf)|18127 (Nos3)|18613 (Pecam1)|18779 (Pla2r1)|18787 (Serpine1)|18788 (Serpinb2)|19225 (Ptgs2)|19288 (Ptx3)|19703 (Renbp)|20319 (Sfrp2)|20708 (Serpinb6b)|20715 (Serpina3g)|20716 (Serpina3n)|20723 (Serpinb9)|20725 (Serpinb8)|21825 (…
darkorange	232	GO:0030195	negative regulation of blood coagulation	GO.BP	1.05646232771618e-07	0.109534859307476	6.95018142813935e-05	14	0.0132575757575758	0.00241153342070773	5.4975708168643	1056	1056	0.304347826086957	46	negative regulation of blood coagulation	11555 (Adrb2)|11747 (Anxa5)|12258 (Serping1)|12490 (Cd34)|16923 (Sh2b3)|18787 (Serpine1)|18791 (Plat)|18792 (Plau)|19128 (Pros1)|21824 (Thbd)|21825 (Thbs1)|56745 (C1qtnf1)|72828 (Ubash3b)|385643 (Kng2)
darkorange	233	GO:0001894	tissue homeostasis	GO.BP	1.11712070109038e-07	0.115823967985612	7.31211919101084e-05	36	0.0340909090909091	0.0130013106159895	2.62211326979472	1056	1056	0.145161290322581	248	tissue homeostasis	11501 (Adam8)|11555 (Adrb2)|12062 (Bdkrb2)|12310 (Calca)|12490 (Cd34)|12560 (Cdh3)|12772 (Ccr2)|12825 (Col3a1)|12977 (Csf1)|13038 (Ctsk)|13609 (S1pr1)|14042 (Ext1)|14062 (F2r)|14178 (Fgf7)|14461 (Gata2)|14538 (Gcnt2)|16171 (Il17a)|16193 (Il6)|16412 (Itgb1)|17300 (Foxc1)|18127 (Nos3)|18383 (Tnfrsf11b)|18439 (P2rx7)|18596 (Pdgfrb)|19225 (Ptgs2)|20963 (Syk)|21943 (Tnfsf11)|22601 (Yap1)|50490 (Nox4)|…
darkorange	234	GO:0051924	regulation of calcium ion transport	GO.BP	1.13899714107047e-07	0.118092134783899	7.4365324171221e-05	38	0.0359848484848485	0.0141546526867628	2.54226290684624	1056	1056	0.140740740740741	270	regulation of calcium ion transport	11421 (Ace)|11555 (Adrb2)|12061 (Bdkrb1)|12159 (Bmp4)|12310 (Calca)|12489 (Cd33)|12768 (Ccr1)|13617 (Ednra)|14062 (F2r)|14126 (Ms4a2)|14360 (Fyn)|14579 (Gem)|14609 (Gja1)|15894 (Icam1)|16000 (Igf1)|17096 (Lyn)|18049 (Ngf)|18127 (Nos3)|18439 (P2rx7)|18578 (Pde4b)|18596 (Pdgfrb)|18787 (Serpine1)|19225 (Ptgs2)|19700 (Rem1)|20293 (Ccl12)|20296 (Ccl2)|20315 (Cxcl12)|20855 (Stc1)|20856 (Stc2)|23796 (Ap…
darkorange	235	GO:0072001	renal system development	GO.BP	1.16560810710329e-07	0.120851181030954	7.59592589760871e-05	42	0.0397727272727273	0.0165137614678899	2.4084595959596	1056	1056	0.133333333333333	315	renal system development	11421 (Ace)|11504 (Adamts1)|11601 (Angpt2)|12159 (Bmp4)|12267 (C3ar1)|12628 (Cfh)|12765 (Cxcr2)|12826 (Col4a1)|13617 (Ednra)|13618 (Ednrb)|13809 (Enpep)|14042 (Ext1)|14118 (Fbn1)|14165 (Fgf10)|14173 (Fgf2)|14561 (Gdf11)|16776 (Lama5)|17300 (Foxc1)|18073 (Nid1)|18131 (Notch3)|18596 (Pdgfrb)|18654 (Pgf)|19156 (Psap)|19378 (Aldh1a2)|20377 (Sfrp1)|20671 (Sox17)|22418 (Wnt5a)|22601 (Yap1)|23892 (Grem1…
darkorange	236	GO:0035904	aorta development	GO.BP	1.167371747731e-07	0.121034036702149	7.60264049636613e-05	17	0.0160984848484848	0.003564875491481	4.51586174242424	1056	1056	0.25	68	aorta development	11482 (Acvrl1)|12667 (Chrd)|12825 (Col3a1)|13617 (Ednra)|13654 (Egr2)|13805 (Eng)|14230 (Fkbp10)|16576 (Kif7)|16948 (Lox)|18132 (Notch4)|18596 (Pdgfrb)|21385 (Tbx2)|23796 (Aplnr)|24069 (Sufu)|58859 (Efemp2)|67784 (Plxnd1)|101401 (Adamts9)
darkorange	237	GO:0010717	regulation of epithelial to mesenchymal transition	GO.BP	1.36917412959339e-07	0.141957069095546	8.81720926059292e-05	20	0.0189393939393939	0.00487549148099607	3.88461225154774	1056	1056	0.21505376344086	93	regulation of epithelial to mesenchymal transition	11477 (Acvr1)|12159 (Bmp4)|12842 (Col1a1)|13132 (Dab2)|13805 (Eng)|14538 (Gcnt2)|14726 (Pdpn)|16193 (Il6)|17300 (Foxc1)|20319 (Sfrp2)|20377 (Sfrp1)|21813 (Tgfbr2)|21814 (Tgfbr3)|23892 (Grem1)|24063 (Spry1)|76905 (Lrg1)|94352 (Loxl2)|97064 (Wwtr1)|208177 (Phldb2)|246154 (Vasn)
darkorange	238	GO:0046849	bone remodeling	GO.BP	1.36917412959339e-07	0.141957069095546	8.81720926059292e-05	20	0.0189393939393939	0.00487549148099607	3.88461225154774	1056	1056	0.21505376344086	93	bone remodeling	11501 (Adam8)|11555 (Adrb2)|12310 (Calca)|13038 (Ctsk)|13609 (S1pr1)|14042 (Ext1)|14609 (Gja1)|16193 (Il6)|16847 (Lepr)|18383 (Tnfrsf11b)|18439 (P2rx7)|20377 (Sfrp1)|20963 (Syk)|21943 (Tnfsf11)|23892 (Grem1)|50490 (Nox4)|72828 (Ubash3b)|231633 (Tmem119)|233328 (Lrrk1)|246256 (Fcgr4)
darkorange	239	GO:1900047	negative regulation of hemostasis	GO.BP	1.42841730399307e-07	0.148099448811845	9.15890221470901e-05	14	0.0132575757575758	0.00246395806028834	5.38060122501612	1056	1056	0.297872340425532	47	negative regulation of hemostasis	11555 (Adrb2)|11747 (Anxa5)|12258 (Serping1)|12490 (Cd34)|16923 (Sh2b3)|18787 (Serpine1)|18791 (Plat)|18792 (Plau)|19128 (Pros1)|21824 (Thbd)|21825 (Thbs1)|56745 (C1qtnf1)|72828 (Ubash3b)|385643 (Kng2)
darkorange	240	GO:0002820	negative regulation of adaptive immune response	GO.BP	1.43578207606246e-07	0.148863034271817	9.19475196243465e-05	15	0.0142045454545455	0.00283093053735256	5.01762415824916	1056	1056	0.277777777777778	54	negative regulation of adaptive immune response	11687 (Alox15)|12053 (Bcl6)|13136 (Cd55)|14130 (Fcgr2b)|14727 (Lilrb4b)|14728 (Lilrb4a)|15216 (Hfe)|16190 (Il4ra)|16950 (Loxl3)|17082 (Il1rl1)|67742 (Samsn1)|74048 (Vsir)|77125 (Il33)|171285 (Havcr2)|235587 (Parp3)
darkorange	241	GO:0046850	regulation of bone remodeling	GO.BP	1.43578207606246e-07	0.148863034271817	9.19475196243465e-05	15	0.0142045454545455	0.00283093053735256	5.01762415824916	1056	1056	0.277777777777778	54	regulation of bone remodeling	11501 (Adam8)|12310 (Calca)|13609 (S1pr1)|14609 (Gja1)|16193 (Il6)|16847 (Lepr)|18383 (Tnfrsf11b)|18439 (P2rx7)|20377 (Sfrp1)|20963 (Syk)|21943 (Tnfsf11)|23892 (Grem1)|72828 (Ubash3b)|231633 (Tmem119)|246256 (Fcgr4)
darkorange	242	GO:0048705	skeletal system morphogenesis	GO.BP	1.60828454547877e-07	0.166748228302875	0.000101799895178801	34	0.0321969696969697	0.0120576671035387	2.67024868247694	1056	1056	0.147826086956522	230	skeletal system morphogenesis	11647 (Alpl)|12159 (Bmp4)|12393 (Runx2)|12406 (Serpinh1)|12825 (Col3a1)|12842 (Col1a1)|14042 (Ext1)|15117 (Has2)|17300 (Foxc1)|17386 (Mmp13)|17387 (Mmp14)|17390 (Mmp2)|18439 (P2rx7)|18596 (Pdgfrb)|18933 (Prrx1)|20187 (Ryk)|20204 (Prrx2)|20377 (Sfrp1)|20379 (Sfrp4)|20855 (Stc1)|21387 (Tbx4)|21813 (Tgfbr2)|21825 (Thbs1)|21827 (Thbs3)|22158 (Tulp3)|23850 (Pappa2)|23892 (Grem1)|23967 (Osr1)|63873 (Tr…
darkorange	243	GO:0050870	positive regulation of T cell activation	GO.BP	1.60828454547877e-07	0.166748228302875	0.000101799895178801	34	0.0321969696969697	0.0120576671035387	2.67024868247694	1056	1056	0.147826086956522	230	positive regulation of T cell activation	11501 (Adam8)|12053 (Bcl6)|12519 (Cd80)|12772 (Ccr2)|13136 (Cd55)|14727 (Lilrb4b)|14728 (Lilrb4a)|15505 (Hsph1)|15519 (Hsp90aa1)|16000 (Igf1)|16190 (Il4ra)|16193 (Il6)|19261 (Sirpa)|20296 (Ccl2)|20963 (Syk)|21813 (Tgfbr2)|21943 (Tnfsf11)|22329 (Vcam1)|24099 (Tnfsf13b)|72057 (Phf10)|74048 (Vsir)|83430 (Il23a)|104709 (Pik3r6)|107527 (Il1rl2)|171285 (Havcr2)|192656 (Ripk2)|216799 (Nlrp3)|223601 (Cyr…
darkorange	244	GO:0032677	regulation of interleukin-8 production	GO.BP	1.84209354911044e-07	0.19098973284661	0.000114570925522861	17	0.0160984848484848	0.0036697247706422	4.38683712121212	1056	1056	0.242857142857143	70	regulation of interleukin-8 production	12310 (Calca)|12489 (Cd33)|12654 (Chil1)|14062 (F2r)|14066 (F3)|16193 (Il6)|16803 (Lbp)|18787 (Serpine1)|20848 (Stat3)|20963 (Syk)|21899 (Tlr6)|21926 (Tnf)|22418 (Wnt5a)|107607 (Nod1)|226250 (Afap1l2)|269855 (Ssc5d)|319430 (C5ar2)
darkorange	245	GO:0002430	complement receptor mediated signaling pathway	GO.BP	1.89434567588122e-07	0.196407275151906	0.000117750164959176	6	0.00568181818181818	0.00036697247706422	15.4829545454545	1056	1056	0.857142857142857	7	complement receptor mediated signaling pathway	12267 (C3ar1)|12273 (C5ar1)|14289 (Fpr2)|14293 (Fpr1)|14747 (Cmklr1)|319430 (C5ar2)
darkorange	246	GO:0003197	endocardial cushion development	GO.BP	1.91443352089302e-07	0.198489998993005	0.000118927500894551	14	0.0132575757575758	0.00251638269986894	5.26850536616162	1056	1056	0.291666666666667	48	endocardial cushion development	11477 (Acvr1)|11482 (Acvrl1)|12159 (Bmp4)|13805 (Eng)|18018 (Nfatc1)|18127 (Nos3)|20583 (Snai2)|21385 (Tbx2)|21813 (Tgfbr2)|21825 (Thbs1)|23796 (Aplnr)|67888 (Tmem100)|76166 (Cplane2)|233651 (Dchs1)
darkorange	247	GO:0022612	gland morphogenesis	GO.BP	1.98013011696044e-07	0.205301474630552	0.000122861445021276	26	0.0246212121212121	0.00786369593709043	3.13099747474747	1056	1056	0.173333333333333	150	gland morphogenesis	11835 (Ar)|12159 (Bmp4)|12977 (Csf1)|13123 (Cyp7b1)|14165 (Fgf10)|14178 (Fgf7)|15234 (Hgf)|16000 (Igf1)|16011 (Igfbp5)|16193 (Il6)|16772 (Lama1)|16776 (Lama5)|17390 (Mmp2)|17698 (Msn)|18792 (Plau)|20292 (Ccl11)|20377 (Sfrp1)|20583 (Snai2)|21385 (Tbx2)|21813 (Tgfbr2)|21817 (Tgm2)|21926 (Tnf)|22418 (Wnt5a)|66042 (Sostdc1)|67784 (Plxnd1)|240725 (Sulf1)
darkorange	248	GO:0010573	vascular endothelial growth factor production	GO.BP	1.98400215511349e-07	0.20570293064389	0.00012302806856692	12	0.0113636363636364	0.0018348623853211	6.19318181818182	1056	1056	0.342857142857143	35	vascular endothelial growth factor production	11829 (Aqp4)|12266 (C3)|12267 (C3ar1)|12273 (C5ar1)|12772 (Ccr2)|15442 (Hpse)|16193 (Il6)|19225 (Ptgs2)|20296 (Ccl2)|21926 (Tnf)|232983 (Cxcl17)|240725 (Sulf1)
darkorange	249	BioSystems.REACTOME.R-MMU-375276	Peptide ligand-binding receptors (REACTOME)	REACTOME	1.99843418566301e-07	0.207199255116889	0.000123848927146975	24	0.0227272727272727	0.00686762778505898	3.30933379597502	1056	1056	0.183206106870229	131	Peptide ligand-binding receptors	12061 (Bdkrb1)|12062 (Bdkrb2)|12266 (C3)|12267 (C3ar1)|12273 (C5ar1)|12765 (Cxcr2)|12771 (Ccr3)|12778 (Ackr3)|13617 (Ednra)|13618 (Ednrb)|14062 (F2r)|14289 (Fpr2)|14293 (Fpr1)|14825 (Cxcl1)|19156 (Psap)|20311 (Cxcl5)|20315 (Cxcl12)|21336 (Tacr1)|23796 (Aplnr)|30878 (Apln)|55985 (Cxcl13)|66102 (Cxcl16)|319430 (C5ar2)|385643 (Kng2)
darkorange	250	GO:0032637	interleukin-8 production	GO.BP	2.29826300927214e-07	0.238285747411743	0.000140914102549818	17	0.0160984848484848	0.0037221494102228	4.32505068288519	1056	1056	0.23943661971831	71	interleukin-8 production	12310 (Calca)|12489 (Cd33)|12654 (Chil1)|14062 (F2r)|14066 (F3)|16193 (Il6)|16803 (Lbp)|18787 (Serpine1)|20848 (Stat3)|20963 (Syk)|21899 (Tlr6)|21926 (Tnf)|22418 (Wnt5a)|107607 (Nod1)|226250 (Afap1l2)|269855 (Ssc5d)|319430 (C5ar2)
darkorange	251	GO:0048659	smooth muscle cell proliferation	GO.BP	2.30461154429711e-07	0.23894396860196	0.000141219839599267	29	0.0274621212121212	0.00948885976408912	2.89414343713377	1056	1056	0.160220994475138	181	smooth muscle cell proliferation	11504 (Adamts1)|12159 (Bmp4)|12267 (C3ar1)|13609 (S1pr1)|13617 (Ednra)|13874 (Ereg)|14173 (Fgf2)|14673 (Gna12)|14739 (S1pr2)|15368 (Hmox1)|16000 (Igf1)|16011 (Igfbp5)|16153 (Il10)|16193 (Il6)|17390 (Mmp2)|18127 (Nos3)|18131 (Notch3)|18160 (Npr1)|18596 (Pdgfrb)|19204 (Ptafr)|19225 (Ptgs2)|20416 (Shc1)|21336 (Tacr1)|21813 (Tgfbr2)|21825 (Thbs1)|21926 (Tnf)|22402 (Ccn4)|30878 (Apln)|58859 (Efemp2)
darkorange	252	GO:1903053	regulation of extracellular matrix organization	GO.BP	2.42935379435288e-07	0.251877344881542	0.000147989039295853	15	0.0142045454545455	0.00293577981651376	4.83842329545454	1056	1056	0.267857142857143	56	regulation of extracellular matrix organization	11568 (Aebp1)|14726 (Pdpn)|15117 (Has2)|15442 (Hpse)|16193 (Il6)|16772 (Lama1)|16773 (Lama2)|16777 (Lamb1)|18073 (Nid1)|21846 (Tie1)|21938 (Tnfrsf1b)|23871 (Ets1)|58859 (Efemp2)|208177 (Phldb2)|226519 (Lamc1)
darkorange	253	GO:1903707	negative regulation of hemopoiesis	GO.BP	2.48041853763899e-07	0.257171778317241	0.000150922405115752	21	0.0198863636363636	0.0055045871559633	3.61268939393939	1056	1056	0.2	105	negative regulation of hemopoiesis	12053 (Bcl6)|12159 (Bmp4)|12310 (Calca)|12477 (Ctla4)|14118 (Fbn1)|14461 (Gata2)|14727 (Lilrb4b)|14728 (Lilrb4a)|16190 (Il4ra)|16658 (Mafb)|16768 (Lag3)|16950 (Loxl3)|17096 (Lyn)|18383 (Tnfrsf11b)|20377 (Sfrp1)|20583 (Snai2)|21930 (Tnfaip6)|65963 (Tmem176b)|66058 (Tmem176a)|72828 (Ubash3b)|238377 (Gpr68)
darkorange	254	BioSystems.REACTOME.R-MMU-1442490	Collagen degradation (REACTOME)	REACTOME	2.49311606415451e-07	0.258488268024391	0.000151606022301695	10	0.00946969696969697	0.00125819134993447	7.52643623737374	1056	1056	0.416666666666667	24	Collagen degradation	12819 (Col15a1)|12822 (Col18a1)|13030 (Ctsb)|13038 (Ctsk)|17381 (Mmp12)|17384 (Mmp10)|17385 (Mmp11)|17386 (Mmp13)|17387 (Mmp14)|17390 (Mmp2)
darkorange	255	GO:1903035	negative regulation of response to wounding	GO.BP	2.62381018343804e-07	0.272038738867003	0.000159180069553542	19	0.0179924242424242	0.00461336828309305	3.90006241391185	1056	1056	0.215909090909091	88	negative regulation of response to wounding	11555 (Adrb2)|11747 (Anxa5)|12258 (Serping1)|12490 (Cd34)|14173 (Fgf2)|14609 (Gja1)|16923 (Sh2b3)|18787 (Serpine1)|18791 (Plat)|18792 (Plau)|19128 (Pros1)|21824 (Thbd)|21825 (Thbs1)|21926 (Tnf)|56745 (C1qtnf1)|72828 (Ubash3b)|208177 (Phldb2)|259277 (Klk8)|385643 (Kng2)
darkorange	256	GO:1905517	macrophage migration	GO.BP	2.74333207449538e-07	0.28443086414934	0.00016575225183528	16	0.0151515151515152	0.00335517693315858	4.51586174242424	1056	1056	0.25	64	macrophage migration	12267 (C3ar1)|12273 (C5ar1)|12772 (Ccr2)|12977 (Csf1)|13618 (Ednrb)|14747 (Cmklr1)|17387 (Mmp14)|20293 (Ccl12)|20296 (Ccl2)|20302 (Ccl3)|21825 (Thbs1)|57781 (Cd200r1)|63873 (Trpv4)|76527 (Il34)|110279 (Bcr)|232983 (Cxcl17)
darkorange	257	GO:0033006	regulation of mast cell activation involved in immune response	GO.BP	2.82657235333001e-07	0.293061282851138	0.000170008981607348	12	0.0113636363636364	0.0018872870249017	6.02114898989899	1056	1056	0.333333333333333	36	regulation of mast cell activation involved in immune response	11542 (Adora3)|14126 (Ms4a2)|14461 (Gata2)|14728 (Lilrb4a)|15368 (Hmox1)|16165 (Il13ra2)|16190 (Il4ra)|17096 (Lyn)|18806 (Pld2)|20963 (Syk)|209558 (Enpp3)|217303 (Cd300a)
darkorange	258	GO:0071711	basement membrane organization	GO.BP	2.82657235333001e-07	0.293061282851138	0.000170008981607348	12	0.0113636363636364	0.0018872870249017	6.02114898989899	1056	1056	0.333333333333333	36	basement membrane organization	12390 (Cav2)|12825 (Col3a1)|12826 (Col4a1)|14042 (Ext1)|16412 (Itgb1)|16772 (Lama1)|16773 (Lama2)|16777 (Lamb1)|17385 (Mmp11)|18073 (Nid1)|208177 (Phldb2)|226519 (Lamc1)
darkorange	259	MSigDB.MM3861	HALLMARK_HYPOXIA (MSigDB)	MSigDB|MSigDB MH: NA	2.82690222578402e-07	0.293095484291068	0.000170008981607348	30	0.0284090909090909	0.0101179554390564	2.80778968440886	1056	1056	0.155440414507772	193	HALLMARK_HYPOXIA	12831 (Col5a1)|12870 (Cp)|13179 (Dcn)|14042 (Ext1)|14538 (Gcnt2)|15368 (Hmox1)|16193 (Il6)|21810 (Tgfbi)|11535 (Adm)|23871 (Ets1)|14066 (F3)|15116 (Has1)|14828 (Hspa5)|16007 (Ccn1)|16948 (Lox)|18030 (Nfil3)|18451 (P4ha1)|18787 (Serpine1)|18654 (Pgf)|12111 (Bgn)|20855 (Stc1)|21817 (Tgm2)|20856 (Stc2)|22403 (Ccn5)|18452 (P4ha2)|20778 (Scarb1)|83814 (Nedd4l)|12778 (Ackr3)|15476 (Hs3st1)|170768 (Pfkf…
darkorange	260	GO:0045576	mast cell activation	GO.BP	2.85494101866552e-07	0.296002568768056	0.000171595692039453	17	0.0160984848484848	0.00377457404980341	4.26498053451178	1056	1056	0.236111111111111	72	mast cell activation	11542 (Adora3)|14126 (Ms4a2)|14131 (Fcgr3)|14461 (Gata2)|14727 (Lilrb4b)|14728 (Lilrb4a)|15368 (Hmox1)|16165 (Il13ra2)|16190 (Il4ra)|17096 (Lyn)|18806 (Pld2)|20963 (Syk)|209558 (Enpp3)|217303 (Cd300a)|217304 (Cd300lb)|380732 (Milr1)|442827 (Rab44)
darkorange	261	GO:0022408	negative regulation of cell-cell adhesion	GO.BP	3.17046787707135e-07	0.328716645869059	0.000188917612568425	30	0.0284090909090909	0.010170380078637	2.79331654170572	1056	1056	0.154639175257732	194	negative regulation of cell-cell adhesion	11501 (Adam8)|11555 (Adrb2)|12053 (Bcl6)|12159 (Bmp4)|12477 (Ctla4)|12519 (Cd80)|14727 (Lilrb4b)|14728 (Lilrb4a)|15216 (Hfe)|16153 (Il10)|16190 (Il4ra)|16768 (Lag3)|16858 (Lgals7)|16923 (Sh2b3)|16950 (Loxl3)|18132 (Notch4)|20315 (Cxcl12)|20555 (Slfn1)|50918 (Myadm)|56745 (C1qtnf1)|63873 (Trpv4)|72828 (Ubash3b)|74048 (Vsir)|93695 (Gpnmb)|171285 (Havcr2)|217303 (Cd300a)|228788 (Ccm2l)|245126 (Tarm1…
darkorange	262	GO:0033003	regulation of mast cell activation	GO.BP	3.35504872460919e-07	0.34785413580646	0.000198773791889406	14	0.0132575757575758	0.00262123197903014	5.05776515151515	1056	1056	0.28	50	regulation of mast cell activation	11542 (Adora3)|14126 (Ms4a2)|14461 (Gata2)|14728 (Lilrb4a)|15368 (Hmox1)|16165 (Il13ra2)|16190 (Il4ra)|17096 (Lyn)|18806 (Pld2)|20963 (Syk)|209558 (Enpp3)|217303 (Cd300a)|217304 (Cd300lb)|380732 (Milr1)
darkorange	263	GO:0032835	glomerulus development	GO.BP	3.45370951594145e-07	0.358083365580422	0.000203919912061744	16	0.0151515151515152	0.00340760157273919	4.44638694638695	1056	1056	0.246153846153846	65	glomerulus development	11601 (Angpt2)|12159 (Bmp4)|12267 (C3ar1)|12628 (Cfh)|13617 (Ednra)|13618 (Ednrb)|13809 (Enpep)|14042 (Ext1)|17300 (Foxc1)|18073 (Nid1)|18131 (Notch3)|18596 (Pdgfrb)|23967 (Osr1)|97064 (Wwtr1)|240725 (Sulf1)|319197 (Gpr4)
darkorange	264	GO:0032944	regulation of mononuclear cell proliferation	GO.BP	3.67367306322875e-07	0.380889362134007	0.000216168763980708	34	0.0321969696969697	0.0124770642201835	2.58049242424242	1056	1056	0.142857142857143	238	regulation of mononuclear cell proliferation	12053 (Bcl6)|12159 (Bmp4)|12182 (Bst1)|12477 (Ctla4)|12519 (Cd80)|12772 (Ccr2)|12977 (Csf1)|13136 (Cd55)|14130 (Fcgr2b)|14165 (Fgf10)|14727 (Lilrb4b)|14728 (Lilrb4a)|16000 (Igf1)|16153 (Il10)|16193 (Il6)|16858 (Lgals7)|17096 (Lyn)|20555 (Slfn1)|20963 (Syk)|21336 (Tacr1)|21813 (Tgfbr2)|21938 (Tnfrsf1b)|21942 (Tnfrsf9)|22163 (Tnfrsf4)|22329 (Vcam1)|24099 (Tnfsf13b)|74048 (Vsir)|83430 (Il23a)|93695 …
darkorange	265	GO:0002706	regulation of lymphocyte mediated immunity	GO.BP	3.70610434035517e-07	0.384251862891496	0.00021782985424688	29	0.0274621212121212	0.00969855832241153	2.83156736281736	1056	1056	0.156756756756757	185	regulation of lymphocyte mediated immunity	12053 (Bcl6)|12266 (C3)|12772 (Ccr2)|13136 (Cd55)|14129 (Fcgr1)|14130 (Fcgr2b)|14131 (Fcgr3)|14727 (Lilrb4b)|14728 (Lilrb4a)|14997 (H2-M9)|15216 (Hfe)|16174 (Il18rap)|16177 (Il1r1)|16193 (Il6)|16768 (Lag3)|18439 (P2rx7)|20723 (Serpinb9)|21926 (Tnf)|21938 (Tnfrsf1b)|52118 (Pvr)|74048 (Vsir)|83430 (Il23a)|104709 (Pik3r6)|171285 (Havcr2)|214855 (Arid5a)|216799 (Nlrp3)|223601 (Cyrib)|235587 (Parp3)|3…
darkorange	266	GO:0048660	regulation of smooth muscle cell proliferation	GO.BP	3.81565912824356e-07	0.395610590943595	0.000223256541164557	28	0.0265151515151515	0.00917431192660551	2.89015151515152	1056	1056	0.16	175	regulation of smooth muscle cell proliferation	11504 (Adamts1)|12159 (Bmp4)|12267 (C3ar1)|13609 (S1pr1)|13874 (Ereg)|14173 (Fgf2)|14673 (Gna12)|14739 (S1pr2)|15368 (Hmox1)|16000 (Igf1)|16011 (Igfbp5)|16153 (Il10)|16193 (Il6)|17390 (Mmp2)|18127 (Nos3)|18131 (Notch3)|18160 (Npr1)|18596 (Pdgfrb)|19204 (Ptafr)|19225 (Ptgs2)|20416 (Shc1)|21336 (Tacr1)|21813 (Tgfbr2)|21825 (Thbs1)|21926 (Tnf)|22402 (Ccn4)|30878 (Apln)|58859 (Efemp2)
darkorange	267	GO:0002761	regulation of myeloid leukocyte differentiation	GO.BP	3.82099130054225e-07	0.396163434833261	0.000223442433634101	23	0.021780303030303	0.00660550458715596	3.29729587542088	1056	1056	0.182539682539683	126	regulation of myeloid leukocyte differentiation	11501 (Adam8)|12310 (Calca)|12768 (Ccr1)|12977 (Csf1)|14118 (Fbn1)|14461 (Gata2)|14727 (Lilrb4b)|14728 (Lilrb4a)|16171 (Il17a)|16409 (Itgam)|16658 (Mafb)|17096 (Lyn)|18383 (Tnfrsf11b)|20302 (Ccl3)|20377 (Sfrp1)|21926 (Tnf)|21930 (Tnfaip6)|21943 (Tnfsf11)|72828 (Ubash3b)|74614 (Ocstamp)|76527 (Il34)|83430 (Il23a)|238377 (Gpr68)
darkorange	268	GO:0002468	dendritic cell antigen processing and presentation	GO.BP	3.90159563743204e-07	0.404520556965464	0.000227642406846068	8	0.00757575757575758	0.000786369593709043	9.63383838383838	1056	1056	0.533333333333333	15	dendritic cell antigen processing and presentation	12514 (Cd68)|18173 (Slc11a1)|21825 (Thbs1)|26888 (Clec4a2)|73149 (Clec4a3)|107607 (Nod1)|246256 (Fcgr4)|269799 (Clec4a1)
darkorange	269	GO:0060389	pathway-restricted SMAD protein phosphorylation	GO.BP	4.00674629596654e-07	0.415422661362847	0.000232469312458225	15	0.0142045454545455	0.00304062909567497	4.67158111285266	1056	1056	0.258620689655172	58	pathway-restricted SMAD protein phosphorylation	11477 (Acvr1)|11482 (Acvrl1)|12159 (Bmp4)|13132 (Dab2)|13805 (Eng)|14561 (Gdf11)|15216 (Hfe)|16323 (Inhba)|16324 (Inhbb)|21813 (Tgfbr2)|21814 (Tgfbr3)|23892 (Grem1)|65112 (Pmepa1)|73230 (Bmper)|242316 (Gdf6)
darkorange	270	MSigDB.MM1436	BIOCARTA_MONOCYTE_PATHWAY (MSigDB)	MSigDB|MSigDB M2: NA|MSigDB M2: NA - CP:BIOCARTA	4.23771372270152e-07	0.439369548940671	0.000244366741148747	7	0.00662878787878788	0.000576671035386632	11.4949207988981	1056	1056	0.636363636363636	11	BIOCARTA_MONOCYTE_PATHWAY	20343 (Sell)|20344 (Selp)|20339 (Sele)|16409 (Itgam)|16412 (Itgb1)|18613 (Pecam1)|15894 (Icam1)
darkorange	271	GO:0001945	lymph vessel development	GO.BP	4.31695749407144e-07	0.447585606551322	0.00024865867030629	11	0.0104166666666667	0.00162516382699869	6.40961021505376	1056	1056	0.354838709677419	31	lymph vessel development	11482 (Acvrl1)|14173 (Fgf2)|14726 (Pdpn)|17300 (Foxc1)|18018 (Nfatc1)|20963 (Syk)|21846 (Tie1)|22341 (Vegfc)|64817 (Svep1)|77446 (Heg1)|407831 (Tmem204)
darkorange	272	GO:0010574	regulation of vascular endothelial growth factor production	GO.BP	4.31695749407144e-07	0.447585606551322	0.00024865867030629	11	0.0104166666666667	0.00162516382699869	6.40961021505376	1056	1056	0.354838709677419	31	regulation of vascular endothelial growth factor production	11829 (Aqp4)|12266 (C3)|12267 (C3ar1)|12273 (C5ar1)|12772 (Ccr2)|15442 (Hpse)|16193 (Il6)|19225 (Ptgs2)|20296 (Ccl2)|232983 (Cxcl17)|240725 (Sulf1)
darkorange	273	GO:0010634	positive regulation of epithelial cell migration	GO.BP	4.38420277125217e-07	0.454557650685642	0.000252391810486198	26	0.0246212121212121	0.00817824377457405	3.0105744949495	1056	1056	0.166666666666667	156	positive regulation of epithelial cell migration	11602 (Angpt4)|12159 (Bmp4)|12822 (Col18a1)|14165 (Fgf10)|14173 (Fgf2)|14178 (Fgf7)|14461 (Gata2)|15117 (Has2)|15368 (Hmox1)|16000 (Igf1)|18127 (Nos3)|18787 (Serpine1)|19141 (Lgmn)|19225 (Ptgs2)|20583 (Snai2)|20692 (Sparc)|21336 (Tacr1)|21813 (Tgfbr2)|21825 (Thbs1)|22341 (Vegfc)|22418 (Wnt5a)|23871 (Ets1)|67916 (Plpp3)|68792 (Srpx2)|80837 (Rhoj)|232227 (Iqsec1)
darkorange	274	GO:0043300	regulation of leukocyte degranulation	GO.BP	4.39043455555891e-07	0.455203767067992	0.000252470198041038	14	0.0132575757575758	0.00267365661861075	4.95859328579917	1056	1056	0.274509803921569	51	regulation of leukocyte degranulation	11542 (Adora3)|12772 (Ccr2)|14126 (Ms4a2)|14461 (Gata2)|15368 (Hmox1)|16165 (Il13ra2)|16190 (Il4ra)|16409 (Itgam)|17096 (Lyn)|18806 (Pld2)|19204 (Ptafr)|20963 (Syk)|110279 (Bcr)|217303 (Cd300a)
darkorange	275	GO:0061028	establishment of endothelial barrier	GO.BP	4.39043455555891e-07	0.455203767067992	0.000252470198041038	14	0.0132575757575758	0.00267365661861075	4.95859328579917	1056	1056	0.274509803921569	51	establishment of endothelial barrier	12562 (Cdh5)|12737 (Cldn1)|13617 (Ednra)|13618 (Ednrb)|14739 (S1pr2)|15442 (Hpse)|15894 (Icam1)|17698 (Msn)|18613 (Pecam1)|18669 (Abcb1b)|21926 (Tnf)|50918 (Myadm)|74144 (Robo4)|107746 (Rapgef1)
darkorange	276	BioSystems.KEGG.mmu05200	Pathways in cancer (KEGG)	KEGG	4.78638646478828e-07	0.49625637777842	0.000273419491888937	45	0.0426136363636364	0.0192398427260813	2.21486406985385	1056	1056	0.122615803814714	367	Pathways in cancer	11513 (Adcy7)|11835 (Ar)|12061 (Bdkrb1)|12062 (Bdkrb2)|12159 (Bmp4)|12826 (Col4a1)|12827 (Col4a2)|12986 (Csf3r)|13617 (Ednra)|13618 (Ednrb)|14062 (F2r)|14165 (Fgf10)|14173 (Fgf2)|14178 (Fgf7)|14205 (Vegfd)|14268 (Fn1)|14362 (Fzd1)|14673 (Gna12)|15234 (Hgf)|15519 (Hsp90aa1)|16000 (Igf1)|16193 (Il6)|16412 (Itgb1)|16772 (Lama1)|16773 (Lama2)|16775 (Lama4)|16776 (Lama5)|16777 (Lamb1)|17390 (Mmp2)|185…
darkorange	277	GO:0046634	regulation of alpha-beta T cell activation	GO.BP	4.79048547134965e-07	0.496681366057909	0.000273502954877703	21	0.0198863636363636	0.00571428571428571	3.48011363636364	1056	1056	0.192660550458716	109	regulation of alpha-beta T cell activation	12053 (Bcl6)|12519 (Cd80)|12772 (Ccr2)|13136 (Cd55)|14727 (Lilrb4b)|14728 (Lilrb4a)|15216 (Hfe)|15505 (Hsph1)|16190 (Il4ra)|16193 (Il6)|16858 (Lgals7)|16950 (Loxl3)|20963 (Syk)|21813 (Tgfbr2)|74048 (Vsir)|83430 (Il23a)|192656 (Ripk2)|216799 (Nlrp3)|217303 (Cd300a)|245126 (Tarm1)|317757 (Gimap5)
darkorange	278	GO:0090101	negative regulation of transmembrane receptor protein serine/threonine kinase signaling pathway	GO.BP	5.11644539343853e-07	0.530477151548021	0.000290513226477558	23	0.021780303030303	0.00671035386631717	3.24577562736742	1056	1056	0.1796875	128	negative regulation of transmembrane receptor protein serine/threonine kinase signaling pathway	11477 (Acvr1)|12390 (Cav2)|12667 (Chrd)|13805 (Eng)|14118 (Fbn1)|14313 (Fst)|14362 (Fzd1)|14828 (Hspa5)|20319 (Sfrp2)|20377 (Sfrp1)|21814 (Tgfbr3)|21930 (Tnfaip6)|22418 (Wnt5a)|23892 (Grem1)|24063 (Spry1)|65112 (Pmepa1)|66042 (Sostdc1)|69121 (Chrdl2)|73230 (Bmper)|77794 (Adamtsl2)|78558 (Htra3)|214425 (Cilp)|246154 (Vasn)
darkorange	279	GO:0018057	peptidyl-lysine oxidation	GO.BP	5.1535448719022e-07	0.534323655154718	0.000292349923432442	5	0.00473484848484848	0.000262123197903014	18.063446969697	1056	1056	1	5	peptidyl-lysine oxidation	16948 (Lox)|16949 (Loxl1)|16950 (Loxl3)|67573 (Loxl4)|94352 (Loxl2)
darkorange	280	GO:0043299	leukocyte degranulation	GO.BP	5.33863383777438e-07	0.553513827207518	0.000301478119394073	17	0.0160984848484848	0.00393184796854522	4.09438131313131	1056	1056	0.226666666666667	75	leukocyte degranulation	11542 (Adora3)|12772 (Ccr2)|14126 (Ms4a2)|14461 (Gata2)|15368 (Hmox1)|16165 (Il13ra2)|16190 (Il4ra)|16409 (Itgam)|17096 (Lyn)|18806 (Pld2)|19204 (Ptafr)|20963 (Syk)|74732 (Stx11)|110279 (Bcr)|217303 (Cd300a)|380732 (Milr1)|442827 (Rab44)
darkorange	281	GO:0019233	sensory perception of pain	GO.BP	5.42890680842225e-07	0.562873401022666	0.000306075802622439	24	0.0227272727272727	0.0072346002621232	3.14146903820817	1056	1056	0.173913043478261	138	sensory perception of pain	11421 (Ace)|11555 (Adrb2)|12061 (Bdkrb1)|12310 (Calca)|12772 (Ccr2)|13617 (Ednra)|13618 (Ednrb)|14062 (F2r)|14129 (Fcgr1)|14360 (Fyn)|16153 (Il10)|18049 (Ngf)|18439 (P2rx7)|19153 (Prx)|19204 (Ptafr)|19225 (Ptgs2)|20296 (Ccl2)|20315 (Cxcl12)|21336 (Tacr1)|64292 (Ptges)|67888 (Tmem100)|77125 (Il33)|246256 (Fcgr4)|277328 (Trpa1)
darkorange	282	GO:0043535	regulation of blood vessel endothelial cell migration	GO.BP	5.45672773302731e-07	0.565757896742458	0.000307477117794814	19	0.0179924242424242	0.00482306684141547	3.7304944828722	1056	1056	0.206521739130435	92	regulation of blood vessel endothelial cell migration	11482 (Acvrl1)|11601 (Angpt2)|11602 (Angpt4)|12822 (Col18a1)|14173 (Fgf2)|14461 (Gata2)|15368 (Hmox1)|16000 (Igf1)|17286 (Meox2)|18127 (Nos3)|19225 (Ptgs2)|21825 (Thbs1)|21926 (Tnf)|22341 (Vegfc)|23871 (Ets1)|68792 (Srpx2)|74144 (Robo4)|80837 (Rhoj)|105450 (Mmrn2)
darkorange	283	GO:1904645	response to amyloid-beta	GO.BP	5.51579222329689e-07	0.5718817503452	0.000309963008317182	12	0.0113636363636364	0.00199213630406291	5.70424641148325	1056	1056	0.315789473684211	38	response to amyloid-beta	11555 (Adrb2)|12491 (Cd36)|14130 (Fcgr2b)|14289 (Fpr2)|14360 (Fyn)|14609 (Gja1)|15894 (Icam1)|16000 (Igf1)|17390 (Mmp2)|19141 (Lgmn)|21899 (Tlr6)|22329 (Vcam1)
darkorange	284	GO:1902106	negative regulation of leukocyte differentiation	GO.BP	5.64121708209981e-07	0.584885900045774	0.000316496699158969	20	0.0189393939393939	0.00529488859764089	3.5769201920192	1056	1056	0.198019801980198	101	negative regulation of leukocyte differentiation	12053 (Bcl6)|12159 (Bmp4)|12310 (Calca)|12477 (Ctla4)|14118 (Fbn1)|14461 (Gata2)|14727 (Lilrb4b)|14728 (Lilrb4a)|16190 (Il4ra)|16658 (Mafb)|16768 (Lag3)|16950 (Loxl3)|17096 (Lyn)|18383 (Tnfrsf11b)|20377 (Sfrp1)|21930 (Tnfaip6)|65963 (Tmem176b)|66058 (Tmem176a)|72828 (Ubash3b)|238377 (Gpr68)
darkorange	285	GO:0051250	negative regulation of lymphocyte activation	GO.BP	5.65538639711251e-07	0.586354985961742	0.000317120057307594	26	0.0246212121212121	0.00828309305373526	2.97246595703874	1056	1056	0.164556962025316	158	negative regulation of lymphocyte activation	12053 (Bcl6)|12159 (Bmp4)|12477 (Ctla4)|12519 (Cd80)|14130 (Fcgr2b)|14727 (Lilrb4b)|14728 (Lilrb4a)|15216 (Hfe)|16153 (Il10)|16190 (Il4ra)|16768 (Lag3)|16858 (Lgals7)|16950 (Loxl3)|17096 (Lyn)|20377 (Sfrp1)|20555 (Slfn1)|26362 (Axl)|67742 (Samsn1)|74048 (Vsir)|93695 (Gpnmb)|171285 (Havcr2)|217303 (Cd300a)|235587 (Parp3)|245126 (Tarm1)|317757 (Gimap5)|434215 (Lrrc32)
darkorange	286	GO:0002279	mast cell activation involved in immune response	GO.BP	5.70391905798664e-07	0.591386891067302	0.000319323375306318	14	0.0132575757575758	0.00272608125819135	4.86323572261072	1056	1056	0.269230769230769	52	mast cell activation involved in immune response	11542 (Adora3)|14126 (Ms4a2)|14461 (Gata2)|14728 (Lilrb4a)|15368 (Hmox1)|16165 (Il13ra2)|16190 (Il4ra)|17096 (Lyn)|18806 (Pld2)|20963 (Syk)|209558 (Enpp3)|217303 (Cd300a)|380732 (Milr1)|442827 (Rab44)
darkorange	287	GO:0072132	mesenchyme morphogenesis	GO.BP	5.70391905798664e-07	0.591386891067302	0.000319323375306318	14	0.0132575757575758	0.00272608125819135	4.86323572261072	1056	1056	0.269230769230769	52	mesenchyme morphogenesis	11477 (Acvr1)|11482 (Acvrl1)|13805 (Eng)|17300 (Foxc1)|18127 (Nos3)|20583 (Snai2)|21385 (Tbx2)|21813 (Tgfbr2)|22418 (Wnt5a)|23796 (Aplnr)|23967 (Osr1)|67888 (Tmem100)|76166 (Cplane2)|233651 (Dchs1)
darkorange	288	GO:0002369	T cell cytokine production	GO.BP	5.9247713659817e-07	0.614285035042076	0.000331150962286833	13	0.0123106060606061	0.00235910878112713	5.21832912457912	1056	1056	0.288888888888889	45	T cell cytokine production	12772 (Ccr2)|13136 (Cd55)|14727 (Lilrb4b)|14728 (Lilrb4a)|15216 (Hfe)|16174 (Il18rap)|16177 (Il1r1)|16193 (Il6)|18173 (Slc11a1)|21938 (Tnfrsf1b)|74048 (Vsir)|214855 (Arid5a)|216799 (Nlrp3)
darkorange	289	GO:0090025	regulation of monocyte chemotaxis	GO.BP	6.099255565713e-07	0.632375696457576	0.000340169820579654	10	0.00946969696969697	0.00136304062909567	6.9474796037296	1056	1056	0.384615384615385	26	regulation of monocyte chemotaxis	12768 (Ccr1)|12772 (Ccr2)|17096 (Lyn)|18787 (Serpine1)|19141 (Lgmn)|20296 (Ccl2)|20315 (Cxcl12)|23892 (Grem1)|27226 (Pla2g7)|232983 (Cxcl17)
darkorange	290	GO:0030282	bone mineralization	GO.BP	6.30201112615283e-07	0.653397555168426	0.000349223706664044	22	0.0208333333333333	0.00629095674967235	3.31163194444444	1056	1056	0.183333333333333	120	bone mineralization	11477 (Acvr1)|11555 (Adrb2)|11647 (Alpl)|11687 (Alox15)|12159 (Bmp4)|12768 (Ccr1)|12843 (Col1a2)|13609 (S1pr1)|14609 (Gja1)|16000 (Igf1)|16007 (Ccn1)|16948 (Lox)|17313 (Mgp)|17386 (Mmp13)|18022 (Nfe2)|18439 (P2rx7)|19073 (Srgn)|19225 (Ptgs2)|23892 (Grem1)|23967 (Osr1)|64654 (Fgf23)|231633 (Tmem119)
darkorange	291	GO:0034103	regulation of tissue remodeling	GO.BP	6.52583714446637e-07	0.676604015807988	0.000359322366334566	17	0.0160984848484848	0.00398427260812582	4.04050787480064	1056	1056	0.223684210526316	76	regulation of tissue remodeling	11501 (Adam8)|12310 (Calca)|13609 (S1pr1)|14609 (Gja1)|16193 (Il6)|16847 (Lepr)|18383 (Tnfrsf11b)|18439 (P2rx7)|20377 (Sfrp1)|20963 (Syk)|21943 (Tnfsf11)|23892 (Grem1)|72828 (Ubash3b)|93695 (Gpnmb)|110279 (Bcr)|231633 (Tmem119)|246256 (Fcgr4)
darkorange	292	GO:0051897	positive regulation of protein kinase B signaling	GO.BP	6.57047989474317e-07	0.681232611870887	0.000361362922209365	21	0.0198863636363636	0.00581913499344692	3.41740888615889	1056	1056	0.189189189189189	111	positive regulation of protein kinase B signaling	11501 (Adam8)|12654 (Chil1)|13805 (Eng)|14066 (F3)|14173 (Fgf2)|14538 (Gcnt2)|15442 (Hpse)|15519 (Hsp90aa1)|16000 (Igf1)|16011 (Igfbp5)|16193 (Il6)|16412 (Itgb1)|20315 (Cxcl12)|21825 (Thbs1)|21926 (Tnf)|21943 (Tnfsf11)|26362 (Axl)|50490 (Nox4)|56745 (C1qtnf1)|211323 (Nrg1)|320664 (Cass4)
darkorange	293	GO:0050670	regulation of lymphocyte proliferation	GO.BP	6.63548907574855e-07	0.687972815764871	0.000364585487951707	33	0.03125	0.0122149410222805	2.55834227467811	1056	1056	0.141630901287554	233	regulation of lymphocyte proliferation	12053 (Bcl6)|12159 (Bmp4)|12182 (Bst1)|12477 (Ctla4)|12519 (Cd80)|12772 (Ccr2)|13136 (Cd55)|14130 (Fcgr2b)|14165 (Fgf10)|14727 (Lilrb4b)|14728 (Lilrb4a)|16000 (Igf1)|16153 (Il10)|16193 (Il6)|16858 (Lgals7)|17096 (Lyn)|20555 (Slfn1)|20963 (Syk)|21336 (Tacr1)|21813 (Tgfbr2)|21938 (Tnfrsf1b)|21942 (Tnfrsf9)|22163 (Tnfrsf4)|22329 (Vcam1)|24099 (Tnfsf13b)|74048 (Vsir)|83430 (Il23a)|93695 (Gpnmb)|17128…
darkorange	294	GO:0045453	bone resorption	GO.BP	6.69527681814682e-07	0.694171656726916	0.000367675665639257	16	0.0151515151515152	0.003564875491481	4.25022281639929	1056	1056	0.235294117647059	68	bone resorption	11501 (Adam8)|11555 (Adrb2)|12310 (Calca)|13038 (Ctsk)|13609 (S1pr1)|14042 (Ext1)|16193 (Il6)|18383 (Tnfrsf11b)|18439 (P2rx7)|20963 (Syk)|21943 (Tnfsf11)|50490 (Nox4)|72828 (Ubash3b)|231633 (Tmem119)|233328 (Lrrk1)|246256 (Fcgr4)
darkorange	295	GO:0045165	cell fate commitment	GO.BP	7.29617258006886e-07	0.756473010039603	0.000396890351542289	34	0.0321969696969697	0.0128440366972477	2.50676406926407	1056	1056	0.138775510204082	245	cell fate commitment	11477 (Acvr1)|11835 (Ar)|12159 (Bmp4)|12393 (Runx2)|12667 (Chrd)|13363 (Dhh)|13617 (Ednra)|14042 (Ext1)|14165 (Fgf10)|14173 (Fgf2)|14461 (Gata2)|14726 (Pdpn)|16193 (Il6)|16412 (Itgb1)|16874 (Lhx6)|16950 (Loxl3)|18131 (Notch3)|18933 (Prrx1)|20319 (Sfrp2)|20377 (Sfrp1)|20671 (Sox17)|20848 (Stat3)|21385 (Tbx2)|21387 (Tbx4)|21679 (Tead4)|22418 (Wnt5a)|22419 (Wnt5b)|24069 (Sufu)|53314 (Batf)|66042 (So…
darkorange	296	GO:0001822	kidney development	GO.BP	7.49454960232919e-07	0.777040898409172	0.000406827695502184	39	0.0369318181818182	0.0158322411533421	2.33269679409994	1056	1056	0.129139072847682	302	kidney development	11421 (Ace)|11504 (Adamts1)|11601 (Angpt2)|12159 (Bmp4)|12267 (C3ar1)|12628 (Cfh)|12765 (Cxcr2)|13617 (Ednra)|13618 (Ednrb)|13809 (Enpep)|14042 (Ext1)|14118 (Fbn1)|14165 (Fgf10)|14173 (Fgf2)|14561 (Gdf11)|16776 (Lama5)|17300 (Foxc1)|18073 (Nid1)|18131 (Notch3)|18596 (Pdgfrb)|18654 (Pgf)|20377 (Sfrp1)|20671 (Sox17)|22418 (Wnt5a)|22601 (Yap1)|23892 (Grem1)|23967 (Osr1)|24063 (Spry1)|54710 (Hs3st3b1…
darkorange	297	GO:0060099	regulation of phagocytosis, engulfment	GO.BP	7.57866931893533e-07	0.78576249792267	0.000410534220440267	9	0.00852272727272727	0.00110091743119266	7.74147727272727	1056	1056	0.428571428571429	21	regulation of phagocytosis, engulfment	11687 (Alox15)|12266 (C3)|12491 (Cd36)|14129 (Fcgr1)|14461 (Gata2)|16803 (Lbp)|83382 (Siglece)|106572 (Rab31)|217303 (Cd300a)
darkorange	298	GO:0090303	positive regulation of wound healing	GO.BP	8.12484710159779e-07	0.84239064737134	0.000436924609632438	15	0.0142045454545455	0.00319790301441678	4.44183122205663	1056	1056	0.245901639344262	61	positive regulation of wound healing	12491 (Cd36)|12737 (Cldn1)|14062 (F2r)|14066 (F3)|15442 (Hpse)|16412 (Itgb1)|18787 (Serpine1)|18791 (Plat)|18792 (Plau)|19695 (Reg3g)|20296 (Ccl2)|21825 (Thbs1)|22402 (Ccn4)|67916 (Plpp3)|246707 (Emilin2)
darkorange	299	GO:1904646	cellular response to amyloid-beta	GO.BP	8.90736424467751e-07	0.92352265077956	0.000475307591754791	11	0.0104166666666667	0.0017300131061599	6.02114898989899	1056	1056	0.333333333333333	33	cellular response to amyloid-beta	11555 (Adrb2)|12491 (Cd36)|14130 (Fcgr2b)|14289 (Fpr2)|14360 (Fyn)|14609 (Gja1)|15894 (Icam1)|16000 (Igf1)|19141 (Lgmn)|21899 (Tlr6)|22329 (Vcam1)
darkorange	300	GO:0002062	chondrocyte differentiation	GO.BP	8.93738780440006e-07	0.926635517470442	0.000476664360838705	21	0.0198863636363636	0.00592398427260813	3.35692377312953	1056	1056	0.185840707964602	113	chondrocyte differentiation	12159 (Bmp4)|12393 (Runx2)|12406 (Serpinh1)|12825 (Col3a1)|14042 (Ext1)|17132 (Maf)|20319 (Sfrp2)|20583 (Snai2)|21813 (Tgfbr2)|22402 (Ccn4)|23892 (Grem1)|23967 (Osr1)|69121 (Chrdl2)|94352 (Loxl2)|108153 (Adamts7)|214855 (Arid5a)|231162 (Cytl1)|239337 (Adamts12)|240725 (Sulf1)|242316 (Gdf6)|269941 (Chsy1)
darkorange	301	GO:0046631	alpha-beta T cell activation	GO.BP	9.02059265424267e-07	0.935262262866004	0.000480360689710326	27	0.0255681818181818	0.0090170380078637	2.83554109408034	1056	1056	0.156976744186047	172	alpha-beta T cell activation	12053 (Bcl6)|12519 (Cd80)|12772 (Ccr2)|13136 (Cd55)|14727 (Lilrb4b)|14728 (Lilrb4a)|15216 (Hfe)|15505 (Hsph1)|16190 (Il4ra)|16193 (Il6)|16858 (Lgals7)|16950 (Loxl3)|19156 (Psap)|20848 (Stat3)|20963 (Syk)|21813 (Tgfbr2)|26888 (Clec4a2)|53314 (Batf)|73149 (Clec4a3)|74048 (Vsir)|83430 (Il23a)|192656 (Ripk2)|216799 (Nlrp3)|217303 (Cd300a)|245126 (Tarm1)|269799 (Clec4a1)|317757 (Gimap5)
darkorange	302	GO:0002675	positive regulation of acute inflammatory response	GO.BP	9.20709975165891e-07	0.954599467931797	0.000488092231854539	10	0.00946969696969697	0.00141546526867628	6.69016554433221	1056	1056	0.37037037037037	27	positive regulation of acute inflammatory response	11501 (Adam8)|11690 (Alox5ap)|12266 (C3)|12774 (Ccr5)|14129 (Fcgr1)|14131 (Fcgr3)|16193 (Il6)|19225 (Ptgs2)|21926 (Tnf)|21943 (Tnfsf11)
darkorange	303	GO:0043032	positive regulation of macrophage activation	GO.BP	9.20709975165891e-07	0.954599467931797	0.000488092231854539	10	0.00946969696969697	0.00141546526867628	6.69016554433221	1056	1056	0.37037037037037	27	positive regulation of macrophage activation	13032 (Ctsc)|16153 (Il10)|16190 (Il4ra)|16803 (Lbp)|17082 (Il1rl1)|21825 (Thbs1)|21899 (Tlr6)|22418 (Wnt5a)|77125 (Il33)|171285 (Havcr2)
darkorange	304	GO:0060445	branching involved in salivary gland morphogenesis	GO.BP	9.20709975165891e-07	0.954599467931797	0.000488092231854539	10	0.00946969696969697	0.00141546526867628	6.69016554433221	1056	1056	0.37037037037037	27	branching involved in salivary gland morphogenesis	14165 (Fgf10)|14178 (Fgf7)|15234 (Hgf)|16193 (Il6)|16772 (Lama1)|16776 (Lama5)|20583 (Snai2)|21817 (Tgm2)|21926 (Tnf)|67784 (Plxnd1)
darkorange	305	GO:0035050	embryonic heart tube development	GO.BP	9.64367257391212e-07	0.999863687401268	0.000509354909526881	17	0.0160984848484848	0.00408912188728702	3.93690510878011	1056	1056	0.217948717948718	78	embryonic heart tube development	11477 (Acvr1)|12667 (Chrd)|13617 (Ednra)|13805 (Eng)|14609 (Gja1)|14613 (Gja5)|17300 (Foxc1)|19378 (Aldh1a2)|20671 (Sox17)|21385 (Tbx2)|21677 (Tead2)|21813 (Tgfbr2)|22418 (Wnt5a)|22601 (Yap1)|23796 (Aplnr)|24069 (Sufu)|81896 (Ift122)
darkorange	306	BioSystems.REACTOME.R-MMU-2173782	Binding and Uptake of Ligands by Scavenger Receptors (REACTOME)	REACTOME	1.0268731756246e-06	1	0.00053907358150531	12	0.0113636363636364	0.00209698558322412	5.41903409090909	1056	1056	0.3	40	Binding and Uptake of Ligands by Scavenger Receptors	12491 (Cd36)|15439 (Hp)|15505 (Hsph1)|17167 (Marco)|20288 (Msr1)|20692 (Sparc)|20778 (Scarb1)|22027 (Hsp90b1)|71145 (Scara5)|93671 (Cd163)|140792 (Colec12)|192187 (Stab1)
darkorange	307	GO:0010718	positive regulation of epithelial to mesenchymal transition	GO.BP	1.02950679033912e-06	1	0.000539636438967603	13	0.0123106060606061	0.00246395806028834	4.9962725660864	1056	1056	0.276595744680851	47	positive regulation of epithelial to mesenchymal transition	11477 (Acvr1)|12159 (Bmp4)|12842 (Col1a1)|13132 (Dab2)|13805 (Eng)|14538 (Gcnt2)|14726 (Pdpn)|16193 (Il6)|17300 (Foxc1)|21813 (Tgfbr2)|76905 (Lrg1)|94352 (Loxl2)|97064 (Wwtr1)
darkorange	308	GO:0048010	vascular endothelial growth factor receptor signaling pathway	GO.BP	1.02950679033912e-06	1	0.000539636438967603	13	0.0123106060606061	0.00246395806028834	4.9962725660864	1056	1056	0.276595744680851	47	vascular endothelial growth factor receptor signaling pathway	12159 (Bmp4)|13855 (Epn2)|14165 (Fgf10)|14205 (Vegfd)|14783 (Grb10)|17300 (Foxc1)|18654 (Pgf)|20296 (Ccl2)|22341 (Vegfc)|105450 (Mmrn2)|226101 (Myof)|240725 (Sulf1)|407831 (Tmem204)
darkorange	309	GO:1905521	regulation of macrophage migration	GO.BP	1.02950679033912e-06	1	0.000539636438967603	13	0.0123106060606061	0.00246395806028834	4.9962725660864	1056	1056	0.276595744680851	47	regulation of macrophage migration	12267 (C3ar1)|12273 (C5ar1)|12772 (Ccr2)|12977 (Csf1)|14747 (Cmklr1)|17387 (Mmp14)|20296 (Ccl2)|21825 (Thbs1)|57781 (Cd200r1)|63873 (Trpv4)|76527 (Il34)|110279 (Bcr)|232983 (Cxcl17)
darkorange	310	GO:0030168	platelet activation	GO.BP	1.04965192494217e-06	1	0.000549917894388804	18	0.0170454545454545	0.00456094364351245	3.73726489028213	1056	1056	0.206896551724138	87	platelet activation	11555 (Adrb2)|12495 (Entpd1)|12628 (Cfh)|14062 (F2r)|14268 (Fn1)|14726 (Pdpn)|16193 (Il6)|16923 (Sh2b3)|17096 (Lyn)|20344 (Selp)|20963 (Syk)|22371 (Vwf)|26362 (Axl)|26570 (Slc7a11)|56193 (Plek)|56745 (C1qtnf1)|72828 (Ubash3b)|246707 (Emilin2)
darkorange	311	GO:0048661	positive regulation of smooth muscle cell proliferation	GO.BP	1.07866031354464e-06	1	0.000563975613900954	20	0.0189393939393939	0.0055045871559633	3.44065656565657	1056	1056	0.19047619047619	105	positive regulation of smooth muscle cell proliferation	11504 (Adamts1)|12159 (Bmp4)|12267 (C3ar1)|13609 (S1pr1)|13874 (Ereg)|14173 (Fgf2)|15368 (Hmox1)|16000 (Igf1)|16011 (Igfbp5)|16193 (Il6)|17390 (Mmp2)|18131 (Notch3)|18596 (Pdgfrb)|19204 (Ptafr)|19225 (Ptgs2)|20416 (Shc1)|21813 (Tgfbr2)|21825 (Thbs1)|21926 (Tnf)|22402 (Ccn4)
darkorange	312	GO:0048844	artery morphogenesis	GO.BP	1.16609890892525e-06	1	0.000605721782347178	17	0.0160984848484848	0.00414154652686763	3.88707086689682	1056	1056	0.215189873417722	79	artery morphogenesis	11482 (Acvrl1)|12159 (Bmp4)|12667 (Chrd)|12825 (Col3a1)|13617 (Ednra)|13805 (Eng)|14230 (Fkbp10)|14613 (Gja5)|17300 (Foxc1)|18131 (Notch3)|18132 (Notch4)|18596 (Pdgfrb)|18933 (Prrx1)|20204 (Prrx2)|21385 (Tbx2)|58859 (Efemp2)|101401 (Adamts9)
darkorange	313	GO:0110148	biomineralization	GO.BP	1.17909874728628e-06	1	0.000612167758626134	26	0.0246212121212121	0.00859764089121887	2.86371720251293	1056	1056	0.158536585365854	164	biomineralization	11477 (Acvr1)|11555 (Adrb2)|11647 (Alpl)|11687 (Alox15)|12159 (Bmp4)|12768 (Ccr1)|12842 (Col1a1)|12843 (Col1a2)|13406 (Dmp1)|13609 (S1pr1)|14609 (Gja1)|16000 (Igf1)|16007 (Ccn1)|16948 (Lox)|17313 (Mgp)|17386 (Mmp13)|18022 (Nfe2)|18127 (Nos3)|18439 (P2rx7)|19073 (Srgn)|19225 (Ptgs2)|23892 (Grem1)|23967 (Osr1)|64654 (Fgf23)|70370 (Fbln7)|231633 (Tmem119)
darkorange	314	GO:0060393	regulation of pathway-restricted SMAD protein phosphorylation	GO.BP	1.20135460804327e-06	1	0.000621233949354678	14	0.0132575757575758	0.00288335517693316	4.59796831955923	1056	1056	0.254545454545455	55	regulation of pathway-restricted SMAD protein phosphorylation	11477 (Acvr1)|11482 (Acvrl1)|12159 (Bmp4)|13132 (Dab2)|13805 (Eng)|14561 (Gdf11)|15216 (Hfe)|16323 (Inhba)|16324 (Inhbb)|21813 (Tgfbr2)|23892 (Grem1)|65112 (Pmepa1)|73230 (Bmper)|242316 (Gdf6)
darkorange	315	GO:1900015	regulation of cytokine production involved in inflammatory response	GO.BP	1.20135460804327e-06	1	0.000621233949354678	14	0.0132575757575758	0.00288335517693316	4.59796831955923	1056	1056	0.254545454545455	55	regulation of cytokine production involved in inflammatory response	11513 (Adcy7)|14727 (Lilrb4b)|14728 (Lilrb4a)|16171 (Il17a)|16193 (Il6)|18626 (Per1)|19261 (Sirpa)|20848 (Stat3)|21899 (Tlr6)|21926 (Tnf)|54483 (Mefv)|229898 (Gbp5)|245126 (Tarm1)|332579 (Card9)
darkorange	316	GO:1905153	regulation of membrane invagination	GO.BP	1.21953811806559e-06	1	0.000629694659918002	9	0.00852272727272727	0.00115334207077326	7.38959194214876	1056	1056	0.409090909090909	22	regulation of membrane invagination	11687 (Alox15)|12266 (C3)|12491 (Cd36)|14129 (Fcgr1)|14461 (Gata2)|16803 (Lbp)|83382 (Siglece)|106572 (Rab31)|217303 (Cd300a)
darkorange	317	GO:0002446	neutrophil mediated immunity	GO.BP	1.25108887655584e-06	1	0.000643103101598468	11	0.0104166666666667	0.0017824377457405	5.84405637254902	1056	1056	0.323529411764706	34	neutrophil mediated immunity	11421 (Ace)|14825 (Cxcl1)|16409 (Itgam)|19204 (Ptafr)|20311 (Cxcl5)|20963 (Syk)|58218 (Trem3)|74732 (Stx11)|110279 (Bcr)|217304 (Cd300lb)|332579 (Card9)
darkorange	318	GO:0002437	inflammatory response to antigenic stimulus	GO.BP	1.2675853259462e-06	1	0.000650937398030526	15	0.0142045454545455	0.00330275229357798	4.30082070707071	1056	1056	0.238095238095238	63	inflammatory response to antigenic stimulus	12062 (Bdkrb2)|12266 (C3)|12514 (Cd68)|12765 (Cxcr2)|14042 (Ext1)|14129 (Fcgr1)|14130 (Fcgr2b)|14131 (Fcgr3)|14728 (Lilrb4a)|15894 (Icam1)|16153 (Il10)|20723 (Serpinb9)|21926 (Tnf)|215257 (Il36g)|442827 (Rab44)
darkorange	319	MSigDB.MM15994	WP_GPCRS_CLASS_A_RHODOPSINLIKE (MSigDB)	MSigDB|MSigDB M2: NA|MSigDB M2: NA - CP:WIKIPATHWAYS	1.4896084533649e-06	1	0.000754857263595483	22	0.0208333333333333	0.00660550458715596	3.15393518518519	1056	1056	0.174603174603175	126	WP_GPCRS_CLASS_A_RHODOPSINLIKE	12273 (C5ar1)|80885 (Hcar2)|11542 (Adora3)|19204 (Ptafr)|12267 (C3ar1)|59289 (Ackr2)|140795 (P2ry14)|14293 (Fpr1)|14062 (F2r)|14747 (Cmklr1)|12774 (Ccr5)|12771 (Ccr3)|12772 (Ccr2)|12778 (Ackr3)|23796 (Aplnr)|14289 (Fpr2)|13618 (Ednrb)|12768 (Ccr1)|11555 (Adrb2)|12765 (Cxcr2)|12062 (Bdkrb2)|12061 (Bdkrb1)
darkorange	320	GO:0048872	homeostasis of number of cells	GO.BP	1.49404143407546e-06	1	0.000756364312100055	42	0.0397727272727273	0.0181389252948886	2.19267275354703	1056	1056	0.121387283236994	346	homeostasis of number of cells	12044 (Bcl2a1a)|12053 (Bcl6)|12159 (Bmp4)|12628 (Cfh)|12765 (Cxcr2)|12772 (Ccr2)|12977 (Csf1)|14042 (Ext1)|14062 (F2r)|14130 (Fcgr2b)|14314 (Fstl1)|14461 (Gata2)|14605 (Tsc22d3)|14728 (Lilrb4a)|15368 (Hmox1)|16193 (Il6)|16323 (Inhba)|16409 (Itgam)|16658 (Mafb)|16923 (Sh2b3)|17096 (Lyn)|18127 (Nos3)|18439 (P2rx7)|18578 (Pde4b)|18733 (Pirb)|20296 (Ccl2)|20311 (Cxcl5)|20848 (Stat3)|21814 (Tgfbr3)|22…
darkorange	321	GO:0031214	biomineral tissue development	GO.BP	1.53632108500442e-06	1	0.000776252432505491	25	0.0236742424242424	0.00817824377457405	2.89478316822067	1056	1056	0.16025641025641	156	biomineral tissue development	11477 (Acvr1)|11555 (Adrb2)|11647 (Alpl)|11687 (Alox15)|12159 (Bmp4)|12768 (Ccr1)|12842 (Col1a1)|12843 (Col1a2)|13406 (Dmp1)|13609 (S1pr1)|14609 (Gja1)|16000 (Igf1)|16007 (Ccn1)|16948 (Lox)|17313 (Mgp)|17386 (Mmp13)|18022 (Nfe2)|18127 (Nos3)|18439 (P2rx7)|19073 (Srgn)|19225 (Ptgs2)|23892 (Grem1)|23967 (Osr1)|64654 (Fgf23)|231633 (Tmem119)
darkorange	322	GO:0002823	negative regulation of adaptive immune response based on somatic recombination of immune receptors built from immunoglobulin superfamily domains	GO.BP	1.73307720429462e-06	1	0.000869139491059423	13	0.0123106060606061	0.00256880733944954	4.79234307359307	1056	1056	0.26530612244898	49	negative regulation of adaptive immune response based on somatic recombination of immune receptors built from immunoglobulin superfamily domains	12053 (Bcl6)|13136 (Cd55)|14130 (Fcgr2b)|14727 (Lilrb4b)|14728 (Lilrb4a)|15216 (Hfe)|16190 (Il4ra)|16950 (Loxl3)|17082 (Il1rl1)|74048 (Vsir)|77125 (Il33)|171285 (Havcr2)|235587 (Parp3)
darkorange	323	GO:0002724	regulation of T cell cytokine production	GO.BP	1.73357117953458e-06	1	0.000869139491059423	11	0.0104166666666667	0.0018348623853211	5.67708333333333	1056	1056	0.314285714285714	35	regulation of T cell cytokine production	12772 (Ccr2)|13136 (Cd55)|14727 (Lilrb4b)|14728 (Lilrb4a)|15216 (Hfe)|16177 (Il1r1)|16193 (Il6)|21938 (Tnfrsf1b)|74048 (Vsir)|214855 (Arid5a)|216799 (Nlrp3)
darkorange	324	GO:0003203	endocardial cushion morphogenesis	GO.BP	1.73357117953458e-06	1	0.000869139491059423	11	0.0104166666666667	0.0018348623853211	5.67708333333333	1056	1056	0.314285714285714	35	endocardial cushion morphogenesis	11477 (Acvr1)|11482 (Acvrl1)|13805 (Eng)|18127 (Nos3)|20583 (Snai2)|21385 (Tbx2)|21813 (Tgfbr2)|23796 (Aplnr)|67888 (Tmem100)|76166 (Cplane2)|233651 (Dchs1)
darkorange	325	GO:0045776	negative regulation of blood pressure	GO.BP	1.91409094422969e-06	1	0.000951820049738558	14	0.0132575757575758	0.00298820445609436	4.43663609782031	1056	1056	0.245614035087719	57	negative regulation of blood pressure	11555 (Adrb2)|12061 (Bdkrb1)|12062 (Bdkrb2)|12310 (Calca)|12491 (Cd36)|14613 (Gja5)|18127 (Nos3)|19204 (Ptafr)|20928 (Abcc9)|22341 (Vegfc)|30878 (Apln)|74617 (Scpep1)|83814 (Nedd4l)|223780 (Adm2)
darkorange	326	MSigDB.MM15966	WP_TYROBP_CAUSAL_NETWORK_IN_MICROGLIA (MSigDB)	MSigDB|MSigDB M2: NA|MSigDB M2: NA - CP:WIKIPATHWAYS	1.91409094422969e-06	1	0.000951820049738558	14	0.0132575757575758	0.00298820445609436	4.43663609782031	1056	1056	0.245614035087719	57	WP_TYROBP_CAUSAL_NETWORK_IN_MICROGLIA	16950 (Loxl3)|67742 (Samsn1)|80719 (Igsf6)|66102 (Cxcl16)|231162 (Cytl1)|17132 (Maf)|16409 (Itgam)|16923 (Sh2b3)|216991 (Adap2)|239273 (Abcc4)|56193 (Plek)|76448 (Ppp1r18)|21938 (Tnfrsf1b)|12266 (C3)
darkorange	327	GO:0070555	response to interleukin-1	GO.BP	2.08949300768505e-06	1	0.0010345764404546	18	0.0170454545454545	0.00477064220183486	3.57298951048951	1056	1056	0.197802197802198	91	response to interleukin-1	14268 (Fn1)|16171 (Il17a)|16177 (Il1r1)|16193 (Il6)|18787 (Serpine1)|19261 (Sirpa)|20210 (Saa3)|20292 (Ccl11)|20293 (Ccl12)|20296 (Ccl2)|20302 (Ccl3)|20303 (Ccl4)|20306 (Ccl7)|20339 (Sele)|73914 (Irak3)|108153 (Adamts7)|192656 (Ripk2)|239337 (Adamts12)
darkorange	328	GO:0048247	lymphocyte chemotaxis	GO.BP	2.22411613169565e-06	1	0.00109443825262036	13	0.0123106060606061	0.00262123197903014	4.69649621212121	1056	1056	0.26	50	lymphocyte chemotaxis	11501 (Adam8)|12772 (Ccr2)|13123 (Cyp7b1)|20292 (Ccl11)|20293 (Ccl12)|20296 (Ccl2)|20302 (Ccl3)|20303 (Ccl4)|20306 (Ccl7)|20315 (Cxcl12)|22418 (Wnt5a)|55985 (Cxcl13)|66102 (Cxcl16)
darkorange	329	GO:0046851	negative regulation of bone remodeling	GO.BP	2.28463946216439e-06	1	0.00111908138653342	8	0.00757575757575758	0.000943643512450852	8.02819865319865	1056	1056	0.444444444444444	18	negative regulation of bone remodeling	12310 (Calca)|16193 (Il6)|18383 (Tnfrsf11b)|18439 (P2rx7)|20377 (Sfrp1)|23892 (Grem1)|72828 (Ubash3b)|231633 (Tmem119)
darkorange	330	GO:0090026	positive regulation of monocyte chemotaxis	GO.BP	2.28463946216439e-06	1	0.00111908138653342	8	0.00757575757575758	0.000943643512450852	8.02819865319865	1056	1056	0.444444444444444	18	positive regulation of monocyte chemotaxis	12768 (Ccr1)|12772 (Ccr2)|18787 (Serpine1)|19141 (Lgmn)|20296 (Ccl2)|20315 (Cxcl12)|27226 (Pla2g7)|232983 (Cxcl17)
darkorange	331	BioSystems.REACTOME.R-MMU-8874081	MET activates PTK2 signaling (REACTOME)	REACTOME	2.28463946216439e-06	1	0.00111908138653342	8	0.00757575757575758	0.000943643512450852	8.02819865319865	1056	1056	0.444444444444444	18	MET activates PTK2 signaling	15234 (Hgf)|16412 (Itgb1)|16772 (Lama1)|16773 (Lama2)|16775 (Lama4)|16776 (Lama5)|16777 (Lamb1)|226519 (Lamc1)
darkorange	332	BioSystems.REACTOME.R-MMU-449147	Signaling by Interleukins (REACTOME)	REACTOME	2.33656425282051e-06	1	0.00114110622225074	42	0.0397727272727273	0.0184534731323722	2.15529764979339	1056	1056	0.119318181818182	352	Signaling by Interleukins	12223 (Btc)|12702 (Socs3)|12983 (Csf2rb)|12984 (Csf2rb2)|12986 (Csf3r)|13874 (Ereg)|14165 (Fgf10)|14173 (Fgf2)|14178 (Fgf7)|14360 (Fyn)|15234 (Hgf)|16153 (Il10)|16156 (Il11)|16165 (Il13ra2)|16171 (Il17a)|16174 (Il18rap)|16177 (Il1r1)|16190 (Il4ra)|16193 (Il6)|16706 (Ksr1)|17082 (Il1rl1)|18414 (Osmr)|18596 (Pdgfrb)|19414 (Rasa3)|20416 (Shc1)|20848 (Stat3)|20963 (Syk)|26410 (Map3k8)|64654 (Fgf23)|6…
darkorange	333	GO:0003018	vascular process in circulatory system	GO.BP	2.3614488851436e-06	1	0.00115271614675516	31	0.0293560606060606	0.011743119266055	2.49985203598485	1056	1056	0.138392857142857	224	vascular process in circulatory system	11421 (Ace)|11535 (Adm)|11555 (Adrb2)|12062 (Bdkrb2)|12310 (Calca)|12491 (Cd36)|12562 (Cdh5)|12765 (Cxcr2)|13617 (Ednra)|13618 (Ednrb)|14042 (Ext1)|14062 (F2r)|14609 (Gja1)|14613 (Gja5)|15894 (Icam1)|17300 (Foxc1)|17390 (Mmp2)|18127 (Nos3)|18669 (Abcb1b)|19225 (Ptgs2)|20303 (Ccl4)|20416 (Shc1)|20657 (Sod3)|21336 (Tacr1)|21814 (Tgfbr3)|30878 (Apln)|63873 (Trpv4)|74617 (Scpep1)|110279 (Bcr)|319197 …
darkorange	334	GO:0090022	regulation of neutrophil chemotaxis	GO.BP	2.37197331498327e-06	1	0.00115730866294644	11	0.0104166666666667	0.0018872870249017	5.51938657407407	1056	1056	0.305555555555556	36	regulation of neutrophil chemotaxis	12182 (Bst1)|12267 (C3ar1)|12273 (C5ar1)|12765 (Cxcr2)|13617 (Ednra)|16803 (Lbp)|20343 (Sell)|21930 (Tnfaip6)|26903 (Dysf)|83430 (Il23a)|319430 (C5ar2)
darkorange	335	GO:0002704	negative regulation of leukocyte mediated immunity	GO.BP	2.38271628132731e-06	1	0.00116145712374725	15	0.0142045454545455	0.00346002621231979	4.10532885674931	1056	1056	0.227272727272727	66	negative regulation of leukocyte mediated immunity	12053 (Bcl6)|12772 (Ccr2)|13136 (Cd55)|14130 (Fcgr2b)|14727 (Lilrb4b)|14728 (Lilrb4a)|15216 (Hfe)|15368 (Hmox1)|16165 (Il13ra2)|20723 (Serpinb9)|74048 (Vsir)|110279 (Bcr)|171285 (Havcr2)|217303 (Cd300a)|235587 (Parp3)
darkorange	336	GO:0043616	keratinocyte proliferation	GO.BP	2.39563249888564e-06	1	0.00116610842249043	14	0.0132575757575758	0.00304062909567497	4.36014237199582	1056	1056	0.241379310344828	58	keratinocyte proliferation	12560 (Cdh3)|13874 (Ereg)|14165 (Fgf10)|14178 (Fgf7)|14313 (Fst)|15117 (Has2)|18018 (Nfatc1)|19695 (Reg3g)|20583 (Snai2)|21816 (Tgm1)|22601 (Yap1)|76905 (Lrg1)|81896 (Ift122)|259277 (Klk8)
darkorange	337	GO:0050830	defense response to Gram-positive bacterium	GO.BP	2.46501684848076e-06	1	0.00119819465008891	18	0.0170454545454545	0.00482306684141547	3.53415266798419	1056	1056	0.195652173913043	92	defense response to Gram-positive bacterium	11535 (Adm)|12273 (C5ar1)|12491 (Cd36)|16171 (Il17a)|16803 (Lbp)|17105 (Lyz2)|17476 (Mpeg1)|18439 (P2rx7)|18489 (Reg3b)|19695 (Reg3g)|21926 (Tnf)|54159 (Rnase2b)|107607 (Nod1)|171285 (Havcr2)|192656 (Ripk2)|216799 (Nlrp3)|269855 (Ssc5d)|332579 (Card9)
darkorange	338	GO:0071887	leukocyte apoptotic process	GO.BP	2.46851912496513e-06	1	0.00119920700704279	21	0.0198863636363636	0.00629095674967235	3.16110321969697	1056	1056	0.175	120	leukocyte apoptotic process	11501 (Adam8)|12044 (Bcl2a1a)|12159 (Bmp4)|12765 (Cxcr2)|12774 (Ccr5)|14130 (Fcgr2b)|14605 (Tsc22d3)|16153 (Il10)|16193 (Il6)|16409 (Itgam)|17096 (Lyn)|18439 (P2rx7)|18566 (Pdcd1)|20315 (Cxcl12)|20442 (St3gal1)|20723 (Serpinb9)|22163 (Tnfrsf4)|22418 (Wnt5a)|26362 (Axl)|26570 (Slc7a11)|102595 (Plekho2)
darkorange	339	GO:0007369	gastrulation	GO.BP	2.46941281320781e-06	1	0.00119920700704279	25	0.0236742424242424	0.00838794233289646	2.82241358901515	1056	1056	0.15625	160	gastrulation	11477 (Acvr1)|12159 (Bmp4)|12667 (Chrd)|12831 (Col5a1)|12832 (Col5a2)|13537 (Dusp2)|14042 (Ext1)|14268 (Fn1)|16153 (Il10)|16323 (Inhba)|17300 (Foxc1)|20319 (Sfrp2)|20377 (Sfrp1)|20671 (Sox17)|20680 (Sox7)|21813 (Tgfbr2)|22418 (Wnt5a)|23796 (Aplnr)|23967 (Osr1)|30878 (Apln)|50918 (Myadm)|59036 (Dact1)|67916 (Plpp3)|93674 (Nat8f3)|208177 (Phldb2)
darkorange	340	BioSystems.KEGG.mmu04145	Phagosome (KEGG)	KEGG	2.54584103186553e-06	1	0.00123401044813765	24	0.0227272727272727	0.00786369593709043	2.89015151515152	1056	1056	0.16	150	Phagosome	12266 (C3)|12491 (Cd36)|14129 (Fcgr1)|14130 (Fcgr2b)|14131 (Fcgr3)|14997 (H2-M9)|16409 (Itgam)|16412 (Itgb1)|17167 (Marco)|17533 (Mrc1)|17534 (Mrc2)|18779 (Pla2r1)|20288 (Msr1)|20778 (Scarb1)|21825 (Thbs1)|21827 (Thbs3)|21899 (Tlr6)|50909 (C1ra)|69165 (Cd209b)|108078 (Olr1)|140792 (Colec12)|226421 (Rab7b)|242341 (Atp6v0d2)|246256 (Fcgr4)
darkorange	341	GO:0002064	epithelial cell development	GO.BP	2.59673851796861e-06	1	0.00125574592786287	31	0.0293560606060606	0.0117955439056356	2.48874158249158	1056	1056	0.137777777777778	225	epithelial cell development	11835 (Ar)|12159 (Bmp4)|12562 (Cdh5)|12737 (Cldn1)|12819 (Col15a1)|12822 (Col18a1)|13617 (Ednra)|13618 (Ednrb)|14461 (Gata2)|14561 (Gdf11)|14609 (Gja1)|14739 (S1pr2)|15442 (Hpse)|15894 (Icam1)|17698 (Msn)|18132 (Notch4)|18613 (Pecam1)|18669 (Abcb1b)|19156 (Psap)|20855 (Stc1)|21926 (Tnf)|22352 (Vim)|22418 (Wnt5a)|22601 (Yap1)|50918 (Myadm)|71355 (Col24a1)|74144 (Robo4)|77446 (Heg1)|107746 (Rapgef1…
darkorange	342	MSigDB.MM15843	WP_GPCRS_NONODORANT (MSigDB)	MSigDB|MSigDB M2: NA|MSigDB M2: NA - CP:WIKIPATHWAYS	2.60684012474913e-06	1	0.0012600432149468	29	0.0274621212121212	0.0106422018348624	2.58049242424242	1056	1056	0.142857142857143	203	WP_GPCRS_NONODORANT	12273 (C5ar1)|80885 (Hcar2)|52614 (Adgre4)|11542 (Adora3)|19204 (Ptafr)|13349 (Ackr1)|12267 (C3ar1)|59289 (Ackr2)|140795 (P2ry14)|238377 (Gpr68)|14293 (Fpr1)|14739 (S1pr2)|14062 (F2r)|12771 (Ccr3)|12772 (Ccr2)|12778 (Ackr3)|23796 (Aplnr)|13609 (S1pr1)|13617 (Ednra)|13618 (Ednrb)|12768 (Ccr1)|11555 (Adrb2)|13611 (S1pr4)|12765 (Cxcr2)|319430 (C5ar2)|21336 (Tacr1)|12062 (Bdkrb2)|12061 (Bdkrb1)|14362…
darkorange	343	GO:0003014	renal system process	GO.BP	2.67133809855285e-06	1	0.00128553169287047	20	0.0189393939393939	0.00581913499344692	3.25467512967513	1056	1056	0.18018018018018	111	renal system process	11421 (Ace)|11535 (Adm)|11555 (Adrb2)|11829 (Aqp4)|12159 (Bmp4)|12223 (Btc)|13132 (Dab2)|13617 (Ednra)|13618 (Ednrb)|14062 (F2r)|14609 (Gja1)|14613 (Gja5)|16790 (Anpep)|19141 (Lgmn)|19156 (Psap)|20855 (Stc1)|21336 (Tacr1)|110279 (Bcr)|170643 (Kirrel)|240725 (Sulf1)
darkorange	344	GO:0032649	regulation of interferon-gamma production	GO.BP	2.67133809855285e-06	1	0.00128553169287047	20	0.0189393939393939	0.00581913499344692	3.25467512967513	1056	1056	0.18018018018018	111	regulation of interferon-gamma production	12772 (Ccr2)|14727 (Lilrb4b)|14728 (Lilrb4a)|16153 (Il10)|16177 (Il1r1)|16858 (Lgals7)|17082 (Il1rl1)|18173 (Slc11a1)|18578 (Pde4b)|21926 (Tnf)|22418 (Wnt5a)|26362 (Axl)|74048 (Vsir)|77125 (Il33)|83430 (Il23a)|171285 (Havcr2)|192656 (Ripk2)|214855 (Arid5a)|223601 (Cyrib)|317757 (Gimap5)
darkorange	345	GO:0042476	odontogenesis	GO.BP	2.67133809855285e-06	1	0.00128553169287047	20	0.0189393939393939	0.00581913499344692	3.25467512967513	1056	1056	0.18018018018018	111	odontogenesis	12159 (Bmp4)|12393 (Runx2)|12490 (Cd34)|12842 (Col1a1)|12977 (Csf1)|13406 (Dmp1)|13617 (Ednra)|14165 (Fgf10)|14313 (Fst)|16323 (Inhba)|16776 (Lama5)|16777 (Lamb1)|17300 (Foxc1)|18383 (Tnfrsf11b)|18787 (Serpine1)|21943 (Tnfsf11)|23967 (Osr1)|66042 (Sostdc1)|243612 (Ssu2)|494504 (Apcdd1)
darkorange	346	GO:0060249	anatomical structure homeostasis	GO.BP	2.70487105937611e-06	1	0.00129894949204707	38	0.0359848484848485	0.0160419397116645	2.24317315309962	1056	1056	0.124183006535948	306	anatomical structure homeostasis	11501 (Adam8)|11555 (Adrb2)|12062 (Bdkrb2)|12310 (Calca)|12490 (Cd34)|12560 (Cdh3)|12772 (Ccr2)|12825 (Col3a1)|12977 (Csf1)|13038 (Ctsk)|13609 (S1pr1)|14042 (Ext1)|14062 (F2r)|14178 (Fgf7)|14461 (Gata2)|14538 (Gcnt2)|16171 (Il17a)|16193 (Il6)|16412 (Itgb1)|16948 (Lox)|17300 (Foxc1)|18127 (Nos3)|18383 (Tnfrsf11b)|18439 (P2rx7)|18596 (Pdgfrb)|19225 (Ptgs2)|20963 (Syk)|21943 (Tnfsf11)|22601 (Yap1)|2…
darkorange	347	GO:0002825	regulation of T-helper 1 type immune response	GO.BP	2.81578073990367e-06	1	0.00134784118069162	10	0.00946969696969697	0.00157273918741809	6.02114898989899	1056	1056	0.333333333333333	30	regulation of T-helper 1 type immune response	12772 (Ccr2)|16177 (Il1r1)|16190 (Il4ra)|17082 (Il1rl1)|18173 (Slc11a1)|77125 (Il33)|83430 (Il23a)|171285 (Havcr2)|192656 (Ripk2)|214855 (Arid5a)
darkorange	348	GO:1905523	positive regulation of macrophage migration	GO.BP	2.81578073990367e-06	1	0.00134784118069162	10	0.00946969696969697	0.00157273918741809	6.02114898989899	1056	1056	0.333333333333333	30	positive regulation of macrophage migration	12267 (C3ar1)|12273 (C5ar1)|12977 (Csf1)|14747 (Cmklr1)|17387 (Mmp14)|20296 (Ccl2)|21825 (Thbs1)|63873 (Trpv4)|76527 (Il34)|232983 (Cxcl17)
darkorange	349	GO:0002448	mast cell mediated immunity	GO.BP	2.83479888932242e-06	1	0.00135401914664966	13	0.0123106060606061	0.00267365661861075	4.60440805109923	1056	1056	0.254901960784314	51	mast cell mediated immunity	11542 (Adora3)|14126 (Ms4a2)|14461 (Gata2)|15368 (Hmox1)|16165 (Il13ra2)|16190 (Il4ra)|17096 (Lyn)|18806 (Pld2)|20963 (Syk)|100689 (Spon2)|217303 (Cd300a)|380732 (Milr1)|442827 (Rab44)
darkorange	350	GO:0045637	regulation of myeloid cell differentiation	GO.BP	2.88142838519269e-06	1	0.00137229582048455	29	0.0274621212121212	0.010694626474443	2.56784295157457	1056	1056	0.142156862745098	204	regulation of myeloid cell differentiation	11501 (Adam8)|12310 (Calca)|12768 (Ccr1)|12977 (Csf1)|12986 (Csf3r)|14118 (Fbn1)|14461 (Gata2)|14727 (Lilrb4b)|14728 (Lilrb4a)|16171 (Il17a)|16323 (Inhba)|16409 (Itgam)|16658 (Mafb)|16948 (Lox)|17096 (Lyn)|18383 (Tnfrsf11b)|20302 (Ccl3)|20377 (Sfrp1)|20848 (Stat3)|21926 (Tnf)|21930 (Tnfaip6)|21943 (Tnfsf11)|23871 (Ets1)|72828 (Ubash3b)|74614 (Ocstamp)|76527 (Il34)|83430 (Il23a)|226421 (Rab7b)|238…
darkorange	351	GO:0043588	skin development	GO.BP	2.88369193250598e-06	1	0.00137274328060499	37	0.0350378787878788	0.0154652686762779	2.26558487416538	1056	1056	0.125423728813559	295	skin development	12560 (Cdh3)|12737 (Cldn1)|12825 (Col3a1)|12831 (Col5a1)|12832 (Col5a2)|12842 (Col1a1)|12843 (Col1a2)|14042 (Ext1)|14165 (Fgf10)|14178 (Fgf7)|14313 (Fst)|15442 (Hpse)|16011 (Igfbp5)|16323 (Inhba)|16658 (Mafb)|16776 (Lama5)|17300 (Foxc1)|18755 (Prkch)|19156 (Psap)|19225 (Ptgs2)|19695 (Reg3g)|20602 (Ncor2)|20756 (Sprr2b)|21816 (Tgm1)|21926 (Tnf)|22418 (Wnt5a)|22601 (Yap1)|24069 (Sufu)|56735 (Krt71)…
darkorange	352	GO:0010759	positive regulation of macrophage chemotaxis	GO.BP	2.89866050829842e-06	1	0.00137860293774673	9	0.00852272727272727	0.00125819134993447	6.77379261363636	1056	1056	0.375	24	positive regulation of macrophage chemotaxis	12267 (C3ar1)|12273 (C5ar1)|12977 (Csf1)|14747 (Cmklr1)|20296 (Ccl2)|21825 (Thbs1)|63873 (Trpv4)|76527 (Il34)|232983 (Cxcl17)
darkorange	353	GO:0062197	cellular response to chemical stress	GO.BP	2.92636478876787e-06	1	0.00138987927207693	38	0.0359848484848485	0.0160943643512451	2.23586640015793	1056	1056	0.123778501628664	307	cellular response to chemical stress	12062 (Bdkrb2)|12159 (Bmp4)|12176 (Bnip3)|12491 (Cd36)|13617 (Ednra)|14360 (Fyn)|14362 (Fzd1)|15234 (Hgf)|15368 (Hmox1)|15502 (Dnaja1)|16153 (Il10)|16193 (Il6)|16409 (Itgam)|17390 (Mmp2)|17392 (Mmp3)|18127 (Nos3)|18489 (Reg3b)|18596 (Pdgfrb)|18779 (Pla2r1)|19156 (Psap)|19225 (Ptgs2)|19261 (Sirpa)|20657 (Sod3)|20698 (Sphk1)|20708 (Serpinb6b)|21899 (Tlr6)|23876 (Fbln5)|26362 (Axl)|26570 (Slc7a11)|2…
darkorange	354	GO:0048246	macrophage chemotaxis	GO.BP	3.15605945455583e-06	1	0.00148872961372116	12	0.0113636363636364	0.00230668414154653	4.92639462809917	1056	1056	0.272727272727273	44	macrophage chemotaxis	12267 (C3ar1)|12273 (C5ar1)|12977 (Csf1)|13618 (Ednrb)|14747 (Cmklr1)|20293 (Ccl12)|20296 (Ccl2)|20302 (Ccl3)|21825 (Thbs1)|63873 (Trpv4)|76527 (Il34)|232983 (Cxcl17)
darkorange	355	GO:0085029	extracellular matrix assembly	GO.BP	3.15605945455583e-06	1	0.00148872961372116	12	0.0113636363636364	0.00230668414154653	4.92639462809917	1056	1056	0.272727272727273	44	extracellular matrix assembly	12825 (Col3a1)|12843 (Col1a2)|14230 (Fkbp10)|15116 (Has1)|15117 (Has2)|16777 (Lamb1)|16948 (Lox)|21846 (Tie1)|23876 (Fbln5)|58859 (Efemp2)|108075 (Ltbp4)|208177 (Phldb2)
darkorange	356	BioSystems.REACTOME.R-MMU-1566948	Elastic fibre formation (REACTOME)	REACTOME	3.20739754320609e-06	1	0.00150609394564149	11	0.0104166666666667	0.00193971166448231	5.37021396396396	1056	1056	0.297297297297297	37	Elastic fibre formation	12159 (Bmp4)|13717 (Eln)|14114 (Fbln1)|14115 (Fbln2)|14118 (Fbn1)|16412 (Itgb1)|16948 (Lox)|16949 (Loxl1)|23876 (Fbln5)|58859 (Efemp2)|108075 (Ltbp4)
darkorange	357	GO:0071347	cellular response to interleukin-1	GO.BP	3.2495148450593e-06	1	0.00152380053707654	16	0.0151515151515152	0.00398427260812582	3.80283094098884	1056	1056	0.210526315789474	76	cellular response to interleukin-1	14268 (Fn1)|16171 (Il17a)|16177 (Il1r1)|16193 (Il6)|18787 (Serpine1)|19261 (Sirpa)|20210 (Saa3)|20292 (Ccl11)|20293 (Ccl12)|20296 (Ccl2)|20302 (Ccl3)|20303 (Ccl4)|20306 (Ccl7)|73914 (Irak3)|108153 (Adamts7)|239337 (Adamts12)
darkorange	358	GO:0002833	positive regulation of response to biotic stimulus	GO.BP	3.29052653638118e-06	1	0.0015402457052516	26	0.0246212121212121	0.0090694626474443	2.71473769486775	1056	1056	0.15028901734104	173	positive regulation of response to biotic stimulus	11501 (Adam8)|13874 (Ereg)|14825 (Cxcl1)|15519 (Hsp90aa1)|15951 (Ifi204)|16171 (Il17a)|16174 (Il18rap)|16768 (Lag3)|16803 (Lbp)|17174 (Masp1)|17381 (Mmp12)|20963 (Syk)|22418 (Wnt5a)|52118 (Pvr)|56620 (Clec4n)|58218 (Trem3)|72512 (Sting1)|105450 (Mmrn2)|171285 (Havcr2)|226691 (Ifi207)|226695 (Ifi205)|229898 (Gbp5)|246707 (Emilin2)|317757 (Gimap5)|332579 (Card9)|381308 (Ifi211)
darkorange	359	GO:0072089	stem cell proliferation	GO.BP	3.31674339222135e-06	1	0.00155153149693529	22	0.0208333333333333	0.00692005242463958	3.01057449494949	1056	1056	0.166666666666667	132	stem cell proliferation	11421 (Ace)|12159 (Bmp4)|12393 (Runx2)|12490 (Cd34)|13132 (Dab2)|14114 (Fbln1)|14165 (Fgf10)|14173 (Fgf2)|14825 (Cxcl1)|18008 (Nes)|18018 (Nfatc1)|18049 (Ngf)|18669 (Abcb1b)|18933 (Prrx1)|20204 (Prrx2)|20319 (Sfrp2)|20583 (Snai2)|20671 (Sox17)|21813 (Tgfbr2)|22341 (Vegfc)|22418 (Wnt5a)|22601 (Yap1)
darkorange	360	GO:0044344	cellular response to fibroblast growth factor stimulus	GO.BP	3.40390797794226e-06	1	0.00158901351769219	17	0.0160984848484848	0.00445609436435125	3.61268939393939	1056	1056	0.2	85	cellular response to fibroblast growth factor stimulus	12393 (Runx2)|12667 (Chrd)|14042 (Ext1)|14165 (Fgf10)|14173 (Fgf2)|14178 (Fgf7)|15370 (Nr4a1)|20377 (Sfrp1)|21385 (Tbx2)|21825 (Thbs1)|22418 (Wnt5a)|24063 (Spry1)|24066 (Spry4)|30878 (Apln)|55985 (Cxcl13)|64654 (Fgf23)|240725 (Sulf1)
darkorange	361	GO:0070527	platelet aggregation	GO.BP	3.58960121716366e-06	1	0.00166445762914357	13	0.0123106060606061	0.00272608125819135	4.51586174242424	1056	1056	0.25	52	platelet aggregation	11555 (Adrb2)|12628 (Cfh)|14268 (Fn1)|14726 (Pdpn)|16193 (Il6)|16923 (Sh2b3)|17096 (Lyn)|20963 (Syk)|26570 (Slc7a11)|56193 (Plek)|56745 (C1qtnf1)|72828 (Ubash3b)|246707 (Emilin2)
darkorange	362	GO:1902622	regulation of neutrophil migration	GO.BP	3.58960121716366e-06	1	0.00166445762914357	13	0.0123106060606061	0.00272608125819135	4.51586174242424	1056	1056	0.25	52	regulation of neutrophil migration	11501 (Adam8)|12182 (Bst1)|12267 (C3ar1)|12273 (C5ar1)|12765 (Cxcr2)|13617 (Ednra)|16177 (Il1r1)|16803 (Lbp)|20343 (Sell)|21930 (Tnfaip6)|26903 (Dysf)|83430 (Il23a)|319430 (C5ar2)
darkorange	363	GO:0072677	eosinophil migration	GO.BP	3.75459159635272e-06	1	0.00173243907602638	8	0.00757575757575758	0.000996068152031455	7.60566188197767	1056	1056	0.421052631578947	19	eosinophil migration	11501 (Adam8)|12771 (Ccr3)|20292 (Ccl11)|20293 (Ccl12)|20296 (Ccl2)|20303 (Ccl4)|20306 (Ccl7)|217303 (Cd300a)
darkorange	364	GO:0043491	protein kinase B signaling	GO.BP	3.85873848471846e-06	1	0.0017757527433928	28	0.0265151515151515	0.0102752293577982	2.58049242424242	1056	1056	0.142857142857143	196	protein kinase B signaling	11501 (Adam8)|12654 (Chil1)|13805 (Eng)|14066 (F3)|14173 (Fgf2)|14538 (Gcnt2)|15442 (Hpse)|15519 (Hsp90aa1)|16000 (Igf1)|16011 (Igfbp5)|16193 (Il6)|16412 (Itgb1)|16923 (Sh2b3)|16948 (Lox)|17392 (Mmp3)|20293 (Ccl12)|20296 (Ccl2)|20315 (Cxcl12)|21825 (Thbs1)|21926 (Tnf)|21943 (Tnfsf11)|26362 (Axl)|50490 (Nox4)|56745 (C1qtnf1)|67888 (Tmem100)|107746 (Rapgef1)|211323 (Nrg1)|320664 (Cass4)
darkorange	365	GO:0045444	fat cell differentiation	GO.BP	3.86235505059535e-06	1	0.00177662848948432	33	0.03125	0.0132110091743119	2.36545138888889	1056	1056	0.130952380952381	252	fat cell differentiation	11555 (Adrb2)|12176 (Bnip3)|13654 (Egr2)|14118 (Fbn1)|14165 (Fgf10)|14461 (Gata2)|14747 (Cmklr1)|15370 (Nr4a1)|16000 (Igf1)|16324 (Inhbb)|16775 (Lama4)|17385 (Mmp11)|19225 (Ptgs2)|20319 (Sfrp2)|20377 (Sfrp1)|20583 (Snai2)|20602 (Ncor2)|22402 (Ccn4)|22418 (Wnt5a)|22419 (Wnt5b)|22601 (Yap1)|26903 (Dysf)|59036 (Dact1)|63873 (Trpv4)|70717 (Medag)|74186 (Ccdc3)|76905 (Lrg1)|97064 (Wwtr1)|100604 (Lrrc8…
darkorange	366	GO:1903036	positive regulation of response to wounding	GO.BP	3.89339047509223e-06	1	0.0017877317943753	16	0.0151515151515152	0.00403669724770642	3.7534435261708	1056	1056	0.207792207792208	77	positive regulation of response to wounding	12491 (Cd36)|12737 (Cldn1)|14062 (F2r)|14066 (F3)|15442 (Hpse)|16412 (Itgb1)|18787 (Serpine1)|18791 (Plat)|18792 (Plau)|19695 (Reg3g)|20296 (Ccl2)|21825 (Thbs1)|22402 (Ccn4)|67916 (Plpp3)|211323 (Nrg1)|246707 (Emilin2)
darkorange	367	GO:0001958	endochondral ossification	GO.BP	3.95105930680677e-06	1	0.00180860481137824	10	0.00946969696969697	0.00162516382699869	5.8269183773216	1056	1056	0.32258064516129	31	endochondral ossification	11647 (Alpl)|12159 (Bmp4)|12393 (Runx2)|12842 (Col1a1)|14042 (Ext1)|17300 (Foxc1)|17386 (Mmp13)|17387 (Mmp14)|231633 (Tmem119)|234356 (Csgalnact1)
darkorange	368	GO:0036075	replacement ossification	GO.BP	3.95105930680677e-06	1	0.00180860481137824	10	0.00946969696969697	0.00162516382699869	5.8269183773216	1056	1056	0.32258064516129	31	replacement ossification	11647 (Alpl)|12159 (Bmp4)|12393 (Runx2)|12842 (Col1a1)|14042 (Ext1)|17300 (Foxc1)|17386 (Mmp13)|17387 (Mmp14)|231633 (Tmem119)|234356 (Csgalnact1)
darkorange	369	BioSystems.REACTOME.R-MMU-140877	Formation of Fibrin Clot (Clotting Cascade) (REACTOME)	REACTOME	3.95105930680677e-06	1	0.00180860481137824	10	0.00946969696969697	0.00162516382699869	5.8269183773216	1056	1056	0.32258064516129	31	Formation of Fibrin Clot (Clotting Cascade)	12258 (Serping1)|14062 (F2r)|14066 (F3)|19124 (Procr)|19128 (Pros1)|21824 (Thbd)|22371 (Vwf)|74145 (F13a1)|232345 (A2m)|385643 (Kng2)
darkorange	370	GO:0042116	macrophage activation	GO.BP	3.98549425782677e-06	1	0.00181954748149223	18	0.0170454545454545	0.00498034076015727	3.42254784688995	1056	1056	0.189473684210526	95	macrophage activation	12273 (C5ar1)|13032 (Ctsc)|16153 (Il10)|16190 (Il4ra)|16409 (Itgam)|16803 (Lbp)|17082 (Il1rl1)|18173 (Slc11a1)|20698 (Sphk1)|20963 (Syk)|21825 (Thbs1)|21899 (Tlr6)|21926 (Tnf)|22418 (Wnt5a)|26903 (Dysf)|70461 (Crtc3)|77125 (Il33)|171285 (Havcr2)
darkorange	371	GO:2001236	regulation of extrinsic apoptotic signaling pathway	GO.BP	4.0865869538719e-06	1	0.0018624202402066	24	0.0227272727272727	0.00807339449541284	2.8150826446281	1056	1056	0.155844155844156	154	regulation of extrinsic apoptotic signaling pathway	11477 (Acvr1)|11835 (Ar)|12159 (Bmp4)|13132 (Dab2)|14051 (Eya4)|14165 (Fgf10)|14360 (Fyn)|15234 (Hgf)|15368 (Hmox1)|15894 (Icam1)|16000 (Igf1)|16323 (Inhba)|18787 (Serpine1)|20319 (Sfrp2)|20377 (Sfrp1)|20583 (Snai2)|21825 (Thbs1)|21926 (Tnf)|22163 (Tnfrsf4)|22601 (Yap1)|79202 (Tnfrsf22)|211323 (Nrg1)|329244 (Il19)|414801 (Itprip)
darkorange	372	GO:0045088	regulation of innate immune response	GO.BP	4.2199945492498e-06	1	0.00191564102829185	30	0.0284090909090909	0.011480996068152	2.47444479036945	1056	1056	0.136986301369863	219	regulation of innate immune response	11501 (Adam8)|12258 (Serping1)|12266 (C3)|12628 (Cfh)|12768 (Ccr1)|13874 (Ereg)|15519 (Hsp90aa1)|15951 (Ifi204)|16174 (Il18rap)|16768 (Lag3)|16803 (Lbp)|17174 (Masp1)|17381 (Mmp12)|20723 (Serpinb9)|20963 (Syk)|22418 (Wnt5a)|52118 (Pvr)|56620 (Clec4n)|58218 (Trem3)|72512 (Sting1)|73914 (Irak3)|104709 (Pik3r6)|171285 (Havcr2)|226691 (Ifi207)|226695 (Ifi205)|229898 (Gbp5)|232345 (A2m)|317757 (Gimap5…
darkorange	373	GO:0032609	interferon-gamma production	GO.BP	4.24195553257059e-06	1	0.00192354052998001	21	0.0198863636363636	0.00650065530799476	3.05913214809384	1056	1056	0.169354838709677	124	interferon-gamma production	12772 (Ccr2)|14727 (Lilrb4b)|14728 (Lilrb4a)|16153 (Il10)|16174 (Il18rap)|16177 (Il1r1)|16858 (Lgals7)|17082 (Il1rl1)|18173 (Slc11a1)|18578 (Pde4b)|21926 (Tnf)|22418 (Wnt5a)|26362 (Axl)|74048 (Vsir)|77125 (Il33)|83430 (Il23a)|171285 (Havcr2)|192656 (Ripk2)|214855 (Arid5a)|223601 (Cyrib)|317757 (Gimap5)
darkorange	374	GO:0045089	positive regulation of innate immune response	GO.BP	4.27832680300711e-06	1	0.00193787831191446	22	0.0208333333333333	0.00702490170380079	2.96564054726368	1056	1056	0.164179104477612	134	positive regulation of innate immune response	11501 (Adam8)|13874 (Ereg)|15519 (Hsp90aa1)|15951 (Ifi204)|16174 (Il18rap)|16768 (Lag3)|16803 (Lbp)|17174 (Masp1)|17381 (Mmp12)|20963 (Syk)|22418 (Wnt5a)|52118 (Pvr)|56620 (Clec4n)|58218 (Trem3)|72512 (Sting1)|171285 (Havcr2)|226691 (Ifi207)|226695 (Ifi205)|229898 (Gbp5)|317757 (Gimap5)|332579 (Card9)|381308 (Ifi211)
darkorange	375	GO:0002438	acute inflammatory response to antigenic stimulus	GO.BP	4.307018004839e-06	1	0.00194492627332801	9	0.00852272727272727	0.00131061598951507	6.50284090909091	1056	1056	0.36	25	acute inflammatory response to antigenic stimulus	12062 (Bdkrb2)|12266 (C3)|12765 (Cxcr2)|14042 (Ext1)|14129 (Fcgr1)|14130 (Fcgr2b)|14131 (Fcgr3)|15894 (Icam1)|20723 (Serpinb9)
darkorange	376	GO:0030194	positive regulation of blood coagulation	GO.BP	4.307018004839e-06	1	0.00194492627332801	9	0.00852272727272727	0.00131061598951507	6.50284090909091	1056	1056	0.36	25	positive regulation of blood coagulation	12491 (Cd36)|14062 (F2r)|14066 (F3)|15442 (Hpse)|18787 (Serpine1)|18791 (Plat)|18792 (Plau)|21825 (Thbs1)|246707 (Emilin2)
darkorange	377	GO:1900048	positive regulation of hemostasis	GO.BP	4.307018004839e-06	1	0.00194492627332801	9	0.00852272727272727	0.00131061598951507	6.50284090909091	1056	1056	0.36	25	positive regulation of hemostasis	12491 (Cd36)|14062 (F2r)|14066 (F3)|15442 (Hpse)|18787 (Serpine1)|18791 (Plat)|18792 (Plau)|21825 (Thbs1)|246707 (Emilin2)
darkorange	378	GO:2000050	regulation of non-canonical Wnt signaling pathway	GO.BP	4.307018004839e-06	1	0.00194492627332801	9	0.00852272727272727	0.00131061598951507	6.50284090909091	1056	1056	0.36	25	regulation of non-canonical Wnt signaling pathway	13132 (Dab2)|20319 (Sfrp2)|20377 (Sfrp1)|20379 (Sfrp4)|22418 (Wnt5a)|59036 (Dact1)|69217 (Plekha4)|72780 (Rspo3)|192199 (Rspo1)
darkorange	379	GO:0003073	regulation of systemic arterial blood pressure	GO.BP	4.41931458407184e-06	1	0.00199043471558747	19	0.0179924242424242	0.0055045871559633	3.26862373737374	1056	1056	0.180952380952381	105	regulation of systemic arterial blood pressure	11421 (Ace)|11535 (Adm)|11555 (Adrb2)|11835 (Ar)|12310 (Calca)|12491 (Cd36)|12873 (Cpa3)|13618 (Ednrb)|13805 (Eng)|13809 (Enpep)|14062 (F2r)|14609 (Gja1)|14613 (Gja5)|17227 (Mcpt4)|18127 (Nos3)|21336 (Tacr1)|30878 (Apln)|83814 (Nedd4l)|223780 (Adm2)
darkorange	380	GO:0002534	cytokine production involved in inflammatory response	GO.BP	4.5516557191406e-06	1	0.00203940927521639	14	0.0132575757575758	0.00319790301441678	4.14570914058619	1056	1056	0.229508196721311	61	cytokine production involved in inflammatory response	11513 (Adcy7)|14727 (Lilrb4b)|14728 (Lilrb4a)|16171 (Il17a)|16193 (Il6)|18626 (Per1)|19261 (Sirpa)|20848 (Stat3)|21899 (Tlr6)|21926 (Tnf)|54483 (Mefv)|229898 (Gbp5)|245126 (Tarm1)|332579 (Card9)
darkorange	381	BioSystems.KEGG.mmu04974	Protein digestion and absorption (KEGG)	KEGG	4.64926743449898e-06	1	0.00207575762876435	16	0.0151515151515152	0.00408912188728702	3.70532245532246	1056	1056	0.205128205128205	78	Protein digestion and absorption	12819 (Col15a1)|12822 (Col18a1)|12825 (Col3a1)|12826 (Col4a1)|12827 (Col4a2)|12831 (Col5a1)|12832 (Col5a2)|12833 (Col6a1)|12834 (Col6a2)|12835 (Col6a3)|12842 (Col1a1)|12843 (Col1a2)|12873 (Cpa3)|13717 (Eln)|53867 (Col5a3)|71355 (Col24a1)
darkorange	382	GO:0071774	response to fibroblast growth factor	GO.BP	4.7493164312094e-06	1	0.00211881638141538	17	0.0160984848484848	0.00456094364351245	3.52963906304424	1056	1056	0.195402298850575	87	response to fibroblast growth factor	12393 (Runx2)|12667 (Chrd)|14042 (Ext1)|14165 (Fgf10)|14173 (Fgf2)|14178 (Fgf7)|15370 (Nr4a1)|20377 (Sfrp1)|21385 (Tbx2)|21825 (Thbs1)|22418 (Wnt5a)|24063 (Spry1)|24066 (Spry4)|30878 (Apln)|55985 (Cxcl13)|64654 (Fgf23)|240725 (Sulf1)
darkorange	383	GO:0002831	regulation of response to biotic stimulus	GO.BP	5.31363284806948e-06	1	0.00234335050869469	40	0.0378787878787879	0.0177719528178244	2.13138017341557	1056	1056	0.117994100294985	339	regulation of response to biotic stimulus	11501 (Adam8)|12258 (Serping1)|12266 (C3)|12628 (Cfh)|12768 (Ccr1)|13136 (Cd55)|13874 (Ereg)|14825 (Cxcl1)|15519 (Hsp90aa1)|15951 (Ifi204)|16171 (Il17a)|16174 (Il18rap)|16768 (Lag3)|16803 (Lbp)|17174 (Masp1)|17381 (Mmp12)|20311 (Cxcl5)|20723 (Serpinb9)|20963 (Syk)|22418 (Wnt5a)|52118 (Pvr)|56620 (Clec4n)|58218 (Trem3)|72512 (Sting1)|73914 (Irak3)|83430 (Il23a)|104709 (Pik3r6)|105450 (Mmrn2)|10760…
darkorange	384	GO:0110149	regulation of biomineralization	GO.BP	5.4235895468415e-06	1	0.00239082526823199	18	0.0170454545454545	0.00508519003931848	3.35197985004686	1056	1056	0.185567010309278	97	regulation of biomineralization	11477 (Acvr1)|11555 (Adrb2)|12159 (Bmp4)|12768 (Ccr1)|13406 (Dmp1)|13609 (S1pr1)|14609 (Gja1)|16007 (Ccn1)|17313 (Mgp)|18022 (Nfe2)|18127 (Nos3)|18439 (P2rx7)|19073 (Srgn)|23892 (Grem1)|23967 (Osr1)|64654 (Fgf23)|70370 (Fbln7)|231633 (Tmem119)
darkorange	385	GO:0002824	positive regulation of adaptive immune response based on somatic recombination of immune receptors built from immunoglobulin superfamily domains	GO.BP	5.50619598128241e-06	1	0.00242003732215407	21	0.0198863636363636	0.00660550458715596	3.01057449494949	1056	1056	0.166666666666667	126	positive regulation of adaptive immune response based on somatic recombination of immune receptors built from immunoglobulin superfamily domains	12266 (C3)|12772 (Ccr2)|13136 (Cd55)|14129 (Fcgr1)|14131 (Fcgr3)|14997 (H2-M9)|16177 (Il1r1)|16193 (Il6)|18173 (Slc11a1)|18439 (P2rx7)|21926 (Tnf)|24099 (Tnfsf13b)|52118 (Pvr)|56620 (Clec4n)|83430 (Il23a)|192656 (Ripk2)|214855 (Arid5a)|216799 (Nlrp3)|223601 (Cyrib)|317757 (Gimap5)|332579 (Card9)
darkorange	386	GO:0043409	negative regulation of MAPK cascade	GO.BP	5.61357224680409e-06	1	0.00246201210408818	26	0.0246212121212121	0.00933158584534731	2.63848101804562	1056	1056	0.146067415730337	178	negative regulation of MAPK cascade	12159 (Bmp4)|13132 (Dab2)|13449 (Dok2)|13537 (Dusp2)|14114 (Fbln1)|14727 (Lilrb4b)|14728 (Lilrb4a)|15502 (Dnaja1)|16000 (Igf1)|16923 (Sh2b3)|17096 (Lyn)|18439 (P2rx7)|18626 (Per1)|19261 (Sirpa)|20319 (Sfrp2)|20377 (Sfrp1)|20379 (Sfrp4)|24063 (Spry1)|24066 (Spry4)|59036 (Dact1)|67603 (Dusp6)|73914 (Irak3)|107746 (Rapgef1)|108909 (Aida)|217303 (Cd300a)|378425 (Nlrp12)
darkorange	387	GO:0010596	negative regulation of endothelial cell migration	GO.BP	5.65019749471168e-06	1	0.00247388934294638	13	0.0123106060606061	0.00283093053735256	4.34860760381594	1056	1056	0.240740740740741	54	negative regulation of endothelial cell migration	11482 (Acvrl1)|11601 (Angpt2)|11602 (Angpt4)|13179 (Dcn)|14173 (Fgf2)|17286 (Meox2)|20855 (Stc1)|21825 (Thbs1)|21926 (Tnf)|55985 (Cxcl13)|74144 (Robo4)|101401 (Adamts9)|105450 (Mmrn2)
darkorange	388	GO:0032757	positive regulation of interleukin-8 production	GO.BP	5.65019749471168e-06	1	0.00247388934294638	13	0.0123106060606061	0.00283093053735256	4.34860760381594	1056	1056	0.240740740740741	54	positive regulation of interleukin-8 production	12310 (Calca)|12654 (Chil1)|14062 (F2r)|14066 (F3)|16193 (Il6)|16803 (Lbp)|18787 (Serpine1)|20848 (Stat3)|20963 (Syk)|21926 (Tnf)|22418 (Wnt5a)|107607 (Nod1)|226250 (Afap1l2)
darkorange	389	GO:0032964	collagen biosynthetic process	GO.BP	5.65019749471168e-06	1	0.00247388934294638	13	0.0123106060606061	0.00283093053735256	4.34860760381594	1056	1056	0.240740740740741	54	collagen biosynthetic process	12159 (Bmp4)|12406 (Serpinh1)|12831 (Col5a1)|12842 (Col1a1)|14062 (F2r)|14268 (Fn1)|14789 (P3h3)|16193 (Il6)|18596 (Pdgfrb)|18787 (Serpine1)|20296 (Ccl2)|22352 (Vim)|114886 (Cygb)
darkorange	390	MSigDB.MM15959	WP_GPCRS_PEPTIDE (MSigDB)	MSigDB|MSigDB M2: NA|MSigDB M2: NA - CP:WIKIPATHWAYS	5.65019749471168e-06	1	0.00247388934294638	13	0.0123106060606061	0.00283093053735256	4.34860760381594	1056	1056	0.240740740740741	54	WP_GPCRS_PEPTIDE	14293 (Fpr1)|12273 (C5ar1)|13617 (Ednra)|13618 (Ednrb)|12768 (Ccr1)|12765 (Cxcr2)|12774 (Ccr5)|12771 (Ccr3)|12772 (Ccr2)|21336 (Tacr1)|12062 (Bdkrb2)|12061 (Bdkrb1)|12267 (C3ar1)
darkorange	391	GO:0036230	granulocyte activation	GO.BP	5.67721964327428e-06	1	0.0024835390037807	11	0.0104166666666667	0.00204456094364351	5.09481837606838	1056	1056	0.282051282051282	39	granulocyte activation	12765 (Cxcr2)|12772 (Ccr2)|16174 (Il18rap)|16409 (Itgam)|19204 (Ptafr)|20963 (Syk)|74732 (Stx11)|110279 (Bcr)|209558 (Enpp3)|217303 (Cd300a)|246256 (Fcgr4)
darkorange	392	GO:0010595	positive regulation of endothelial cell migration	GO.BP	5.8943430142107e-06	1	0.0025656179646842	19	0.0179924242424242	0.00560943643512451	3.20752796658171	1056	1056	0.177570093457944	107	positive regulation of endothelial cell migration	11602 (Angpt4)|12159 (Bmp4)|12822 (Col18a1)|14173 (Fgf2)|14461 (Gata2)|15368 (Hmox1)|16000 (Igf1)|18127 (Nos3)|19141 (Lgmn)|19225 (Ptgs2)|20583 (Snai2)|20692 (Sparc)|21825 (Thbs1)|22341 (Vegfc)|22418 (Wnt5a)|23871 (Ets1)|67916 (Plpp3)|68792 (Srpx2)|80837 (Rhoj)
darkorange	393	GO:0034104	negative regulation of tissue remodeling	GO.BP	6.26430224215718e-06	1	0.00271137936919444	9	0.00852272727272727	0.00136304062909567	6.25273164335664	1056	1056	0.346153846153846	26	negative regulation of tissue remodeling	12310 (Calca)|16193 (Il6)|18383 (Tnfrsf11b)|18439 (P2rx7)|20377 (Sfrp1)|23892 (Grem1)|72828 (Ubash3b)|110279 (Bcr)|231633 (Tmem119)
[truncated: 3,466 more rows]
